# Supplementary material for: Unveiling the Bio-corona Fingerprinting of Potential Anticancer Carbon Nanotubes Coupled with d-Amino Acid Oxidase
Source: Mol Biotechnol. 2022 Apr 25;64(10):1164–76. doi: 10.1007/s12033-022-00488-y (PMC9411096; doi:10.1007/s12033-022-00488-y)
Supplement: Supplementary file 2 — Supplementary file2 (XLSX 523 kb) [file 12033_2022_488_MOESM2_ESM.xlsx]

## Sheet: 12%PEG-MWCNTs
Supplementary Table 1: Identified Human Plasma Proteins interacted with 12%PEG-MWCNTs
Prot. Number	Accession Number	Protein Name	Mascot Score	Mr	N° peptides	m/z	z	Peptide error	Pep. Score	Peptide sequence	Peptide Modification
1	A0A0K0K1H8	Epididymis secretory sperm binding protein Li 71p OS=Homo sapiens GN=HEL-S-71p PE=2 SV=1	7663	79310	30	379.112	2	-0.251	25.15	AVGNLRK
						921.182	1	-0.2525	24.42	DDTVCLAK
						482.682	2	-0.1766	65.2	APNHAVVTR
						499.259	2	0.0334	57.09	ASYLDCIR
						500.887	2	0.268	30.47	YLGEEYVK
						583.675	2	-0.2494	52.58	HQTVPQNTGGK
						637.431	2	0.202	35.77	HSTIFENLANK
						639.016	2	0.3919	40.74	EFQLFSSPHGK
						640.941	2	0.3175	73.14	CDEWSVNSVGK
						641.946	2	-0.6846	38.57	EGYYGYTGAFR
						659.303	2	0.01	24.65	WCAVSEHEATK
						689.596	2	0.4849	75.83	KSASDLTWDNLK
						708.072	2	-0.5839	66.17	SVIPSDGPSVACVK
						739.632	2	-0.4779	89.77	MYLGYEYVTAIR
						740.117	2	0.4918	77.78	MYLGYEYVTAIR
						498.258	3	0.9992	51.34	SKEFQLFSSPHGK
						747.777	2	-0.1833	80.03	MYLGYEYVTAIR	Oxidation (M)
						747.845	2	-0.0462	82.56	MYLGYEYVTAIR	Oxidation (M)
						747.989	2	0.2418	80.07	MYLGYEYVTAIR	Oxidation (M)
						747.992	2	0.2462	87.07	MYLGYEYVTAIR	Oxidation (M)
						748.022	2	0.3068	86.13	MYLGYEYVTAIR	Oxidation (M)
						748.045	2	0.3535	85.99	MYLGYEYVTAIR	Oxidation (M)
						748.057	2	0.3761	44.58	MYLGYEYVTAIR	Oxidation (M)
						748.079	2	0.4218	52.73	MYLGYEYVTAIR	Oxidation (M)
						748.12	2	0.5019	50.15	MYLGYEYVTAIR	Oxidation (M)
						748.182	2	0.627	88.81	MYLGYEYVTAIR	Oxidation (M)
						748.208	2	0.6782	82.45	MYLGYEYVTAIR	Oxidation (M)
						761.309	2	-0.1266	86.59	LKCDEWSVNSVGK
						761.531	2	0.3173	76.75	LKCDEWSVNSVGK
						508.056	3	0.4162	37.5	LKCDEWSVNSVGK
						508.115	3	0.5939	23.75	LKCDEWSVNSVGK
						508.185	3	0.8026	37.42	LKCDEWSVNSVGK
						508.248	3	0.993	27.72	LKCDEWSVNSVGK
						766.468	2	0.2404	96.08	CSTSSLLEACTFR
						766.48	2	0.265	95.19	CSTSSLLEACTFR
						766.486	2	0.2778	92.33	CSTSSLLEACTFR
						766.49	2	0.2846	96.17	CSTSSLLEACTFR
						766.498	2	0.301	85.56	CSTSSLLEACTFR
						766.505	2	0.3145	89.27	CSTSSLLEACTFR
						766.507	2	0.3192	92.15	CSTSSLLEACTFR
						766.518	2	0.3416	92.48	CSTSSLLEACTFR
						766.545	2	0.3943	85.34	CSTSSLLEACTFR
						766.577	2	0.4598	80.65	CSTSSLLEACTFR
						766.607	2	0.5193	92.35	CSTSSLLEACTFR
						789.185	2	-0.2955	110.42	FDEFFSEGCAPGSK
						789.36	2	0.0547	110.97	FDEFFSEGCAPGSK
						789.392	2	0.119	69.86	FDEFFSEGCAPGSK
						789.405	2	0.1456	114.97	FDEFFSEGCAPGSK
						789.407	2	0.1483	102.52	FDEFFSEGCAPGSK
						789.409	2	0.154	114.99	FDEFFSEGCAPGSK
						789.442	2	0.2198	88.67	FDEFFSEGCAPGSK
						789.476	2	0.2864	108.97	FDEFFSEGCAPGSK
						789.476	2	0.2872	120.9	FDEFFSEGCAPGSK
						789.493	2	0.3216	59.85	FDEFFSEGCAPGSK
						789.496	2	0.3262	120.68	FDEFFSEGCAPGSK
						789.503	2	0.3411	120.96	FDEFFSEGCAPGSK
						789.513	2	0.3609	108.39	FDEFFSEGCAPGSK
						789.517	2	0.3694	47.11	FDEFFSEGCAPGSK
						789.521	2	0.3774	96.37	FDEFFSEGCAPGSK
						789.538	2	0.4119	59.06	FDEFFSEGCAPGSK
						789.553	2	0.4407	123.18	FDEFFSEGCAPGSK
						789.724	2	0.7831	95.28	FDEFFSEGCAPGSK
						789.866	2	0.9098	28.64	TAGWNIPMGLLYNK
						529.419	3	-0.5312	40.9	KPVEEYANCHLAR
						794.048	2	0.3141	86.04	KPVEEYANCHLAR
						529.926	3	0.9884	44.5	KPVEEYANCHLAR
						797.199	2	-0.4193	50.8	TAGWNIPMGLLYNK	Oxidation (M)
						797.215	2	-0.3866	48.42	TAGWNIPMGLLYNK	Oxidation (M)
						797.286	2	-0.2449	62.83	TAGWNIPMGLLYNK	Oxidation (M)
						797.47	2	0.1238	70.6	TAGWNIPMGLLYNK	Oxidation (M)
						797.536	2	0.255	54.22	TAGWNIPMGLLYNK	Oxidation (M)
						797.575	2	0.3342	63.62	TAGWNIPMGLLYNK	Oxidation (M)
						797.876	2	0.9352	51.73	TAGWNIPMGLLYNK	Oxidation (M)
						815.465	2	0.1065	78.5	EDPQTFYYAVAVVK
						815.466	2	0.1087	80.85	EDPQTFYYAVAVVK
						815.477	2	0.1317	85.54	EDPQTFYYAVAVVK
						815.482	2	0.1407	80.98	EDPQTFYYAVAVVK
						815.489	2	0.154	80.4	EDPQTFYYAVAVVK
						815.491	2	0.1583	70.82	EDPQTFYYAVAVVK
						815.492	2	0.16	84.83	EDPQTFYYAVAVVK
						815.501	2	0.1797	83.11	EDPQTFYYAVAVVK
						815.507	2	0.1915	91.58	EDPQTFYYAVAVVK
						815.514	2	0.2043	89.56	EDPQTFYYAVAVVK
						815.519	2	0.2154	87.9	EDPQTFYYAVAVVK
						815.528	2	0.2325	82.81	EDPQTFYYAVAVVK
						815.531	2	0.2388	83.05	EDPQTFYYAVAVVK
						815.761	2	0.6994	87.97	EDPQTFYYAVAVVK
						815.843	2	0.8631	80.07	EDPQTFYYAVAVVK
						553.901	3	-0.0935	26.76	KCSTSSLLEACTFR
						554.194	3	0.7843	30.35	KCSTSSLLEACTFR
						845.634	2	0.4121	64.69	DCHLAQVPSHTVVAR
						564.111	3	0.4683	31.76	DCHLAQVPSHTVVAR
						564.193	3	0.7153	22.74	DCHLAQVPSHTVVAR
						564.193	3	0.7167	26.22	DCHLAQVPSHTVVAR
						564.206	3	0.7556	33.97	DCHLAQVPSHTVVAR
						564.212	3	0.7722	34.03	DCHLAQVPSHTVVAR
						564.221	3	0.7997	49.05	DCHLAQVPSHTVVAR
						564.254	3	0.8971	36.8	DCHLAQVPSHTVVAR
						564.257	3	0.9083	22.39	DCHLAQVPSHTVVAR
						564.272	3	0.9531	37.35	DCHLAQVPSHTVVAR
						564.274	3	0.9601	28.73	DCHLAQVPSHTVVAR
						853.589	2	-0.5953	93.02	LCMGSGLNLCEPNNK
						853.763	2	-0.2472	98.63	LCMGSGLNLCEPNNK
						853.902	2	0.0299	93.56	LCMGSGLNLCEPNNK
						853.937	2	0.101	91.2	LCMGSGLNLCEPNNK
						853.948	2	0.1239	91.05	LCMGSGLNLCEPNNK
						854.029	2	0.2851	21.24	LCMGSGLNLCEPNNK
						854.153	2	0.5338	88.99	LCMGSGLNLCEPNNK
						854.192	2	0.6104	75.52	LCMGSGLNLCEPNNK
						861.814	2	-0.1408	96.68	LCMGSGLNLCEPNNK	Oxidation (M)
						861.949	2	0.1304	89.1	LCMGSGLNLCEPNNK	Oxidation (M)
						861.982	2	0.1955	77.16	LCMGSGLNLCEPNNK	Oxidation (M)
						861.999	2	0.2289	82.72	LCMGSGLNLCEPNNK	Oxidation (M)
						862.023	2	0.2769	107.87	LCMGSGLNLCEPNNK	Oxidation (M)
						862.055	2	0.3423	95.97	LCMGSGLNLCEPNNK	Oxidation (M)
						862.191	2	0.6131	64.29	LCMGSGLNLCEPNNK	Oxidation (M)
						862.205	2	0.6421	83.28	LCMGSGLNLCEPNNK	Oxidation (M)
						941.291	2	-0.3017	80.6	ADRDQYELLCLDNTR
						941.345	2	-0.1933	92.15	ADRDQYELLCLDNTR
						941.547	2	0.2108	86.02	ADRDQYELLCLDNTR
						941.58	2	0.2774	89.32	ADRDQYELLCLDNTR
						628.063	3	0.2998	55.58	ADRDQYELLCLDNTR
						941.656	2	0.4286	79.5	ADRDQYELLCLDNTR
						628.195	3	0.6951	47.41	ADRDQYELLCLDNTR
						628.208	3	0.733	40.47	ADRDQYELLCLDNTR
						628.281	3	0.9533	45.11	ADRDQYELLCLDNTR
						977.106	2	0.2655	95.44	NLNEKDYELLCLDGTR
						977.409	2	0.8727	92.1	NLNEKDYELLCLDGTR
						1036.12	2	-0.6852	98.98	SDNCEDTPEAGYFAVAVVK
						1036.33	2	-0.27	102.58	SDNCEDTPEAGYFAVAVVK
						1036.4	2	-0.1415	127.57	SDNCEDTPEAGYFAVAVVK
						1036.44	2	-0.0578	104.92	SDNCEDTPEAGYFAVAVVK
						1036.49	2	0.0416	118.36	SDNCEDTPEAGYFAVAVVK
						1036.49	2	0.0474	104.86	SDNCEDTPEAGYFAVAVVK
						1036.49	2	0.0494	111.01	SDNCEDTPEAGYFAVAVVK
						1036.52	2	0.1085	100.63	SDNCEDTPEAGYFAVAVVK
						1036.55	2	0.169	103.57	SDNCEDTPEAGYFAVAVVK
						1036.57	2	0.2012	98.37	SDNCEDTPEAGYFAVAVVK
						1036.6	2	0.2715	97.11	SDNCEDTPEAGYFAVAVVK
						1036.69	2	0.4546	112.5	SDNCEDTPEAGYFAVAVVK
						1036.72	2	0.5086	100	SDNCEDTPEAGYFAVAVVK
						1036.78	2	0.6243	105.98	SDNCEDTPEAGYFAVAVVK
						1036.95	2	0.9625	102.28	SDNCEDTPEAGYFAVAVVK
						1036.97	2	0.9952	99.48	SDNCEDTPEAGYFAVAVVK
						1080.31	2	0.603	105.02	IMNGEADAMSLDGGFVYIAGK
						1080.39	2	0.7636	111.34	IMNGEADAMSLDGGFVYIAGK
						1085.97	2	-0.1603	120.54	SAGWNIPIGLLYCDLPEPR
						1086.06	2	0.0172	113.83	SAGWNIPIGLLYCDLPEPR
						1086.47	2	0.8446	115.9	SAGWNIPIGLLYCDLPEPR
						1088.05	2	0.0861	116.13	IMNGEADAMSLDGGFVYIAGK	Oxidation (M)
						1088.13	2	0.2475	107.26	IMNGEADAMSLDGGFVYIAGK	Oxidation (M)
						1088.34	2	0.6725	112.82	IMNGEADAMSLDGGFVYIAGK	Oxidation (M)
						1088.46	2	0.8981	87.05	IMNGEADAMSLDGGFVYIAGK	Oxidation (M)
						1088.47	2	0.9274	96.93	IMNGEADAMSLDGGFVYIAGK	Oxidation (M)
						1095.99	2	-0.0287	131.42	IMNGEADAMSLDGGFVYIAGK	2 Oxidation (M)
						1096.06	2	0.1095	125.11	IMNGEADAMSLDGGFVYIAGK	2 Oxidation (M)
						1096.18	2	0.3392	36.62	IMNGEADAMSLDGGFVYIAGK	2 Oxidation (M)
						1096.4	2	0.7843	99.32	IMNGEADAMSLDGGFVYIAGK	2 Oxidation (M)
						1318.68	3	0.01	127.64	AIAANEADAVTLDAGLVYDAYLAPNNLKPVVAEFYGSK
2	Q53H26	Transferrin variant (Fragment) OS=Homo sapiens PE=2 SV=1	7573	79310	30	379.112	2	-0.251	25.15	AVGNLRK
						921.182	1	-0.2525	24.42	DDTVCLAK
						921.287	1	-0.148	25.49	DDTVCLAK
						482.682	2	-0.1766	65.2	APNHAVVTR
						482.685	2	-0.1698	57.36	APNHAVVTR
						482.714	2	-0.1121	50.45	APNHAVVTR
						482.783	2	0.0272	64.76	APNHAVVTR
						482.989	2	0.4379	49.59	APNHAVVTR
						499.259	2	0.0334	57.09	ASYLDCIR
						499.392	2	0.2999	55.23	ASYLDCIR
						499.413	2	0.3413	56.67	ASYLDCIR
						499.414	2	0.3432	43.9	ASYLDCIR
						499.49	2	0.4966	56.91	ASYLDCIR
						499.5	2	0.5165	49.32	ASYLDCIR
						499.554	2	0.6244	56.72	ASYLDCIR
						500.887	2	0.268	30.47	YLGEEYVK
						583.675	2	-0.2494	52.58	HQTVPQNTGGK
						583.686	2	-0.2262	40.41	HQTVPQNTGGK
						583.712	2	-0.1745	52.08	HQTVPQNTGGK
						583.74	2	-0.1189	49	HQTVPQNTGGK
						583.78	2	-0.038	52.17	HQTVPQNTGGK
						583.792	2	-0.0152	35.71	HQTVPQNTGGK
						583.811	2	0.0238	45.23	HQTVPQNTGGK
						583.824	2	0.0498	30.38	HQTVPQNTGGK
						583.833	2	0.0667	40.19	HQTVPQNTGGK
						583.859	2	0.1195	43.4	HQTVPQNTGGK
						583.866	2	0.1331	43.04	HQTVPQNTGGK
						583.869	2	0.1391	53.25	HQTVPQNTGGK
						583.959	2	0.3192	50.08	HQTVPQNTGGK
						583.961	2	0.3237	51.09	HQTVPQNTGGK
						583.962	2	0.3253	51.01	HQTVPQNTGGK
						583.964	2	0.3289	37.63	HQTVPQNTGGK
						583.966	2	0.3343	28.16	HQTVPQNTGGK
						583.969	2	0.3393	48.89	HQTVPQNTGGK
						583.982	2	0.3663	44.89	HQTVPQNTGGK
						583.989	2	0.379	40.29	HQTVPQNTGGK
						583.989	2	0.3795	49.8	HQTVPQNTGGK
						584.017	2	0.4357	49.02	HQTVPQNTGGK
						584.038	2	0.4774	29.24	HQTVPQNTGGK
						584.039	2	0.4793	45.49	HQTVPQNTGGK
						584.11	2	0.6206	36.46	HQTVPQNTGGK
						584.135	2	0.6724	45.22	HQTVPQNTGGK
						584.162	2	0.7259	48.22	HQTVPQNTGGK
						637.431	2	0.202	35.77	HSTIFENLANK
						639.016	2	0.3919	40.74	EFQLFSSPHGK
						426.503	3	0.8638	26.4	EFQLFSSPHGK
						426.512	3	0.8906	30.29	EFQLFSSPHGK
						640.941	2	0.3175	73.14	CDEWSVNSVGK
						641.946	2	-0.6846	38.57	EGYYGYTGAFR
						642.139	2	-0.2991	49.88	EGYYGYTGAFR
						642.228	2	-0.1208	55.39	EGYYGYTGAFR
						642.229	2	-0.1194	49.48	EGYYGYTGAFR
						642.23	2	-0.1157	52.36	EGYYGYTGAFR
						642.239	2	-0.098	45.14	EGYYGYTGAFR
						642.286	2	-0.0036	61.47	EGYYGYTGAFR
						642.32	2	0.0637	56.02	EGYYGYTGAFR
						642.382	2	0.1873	55.77	EGYYGYTGAFR
						642.391	2	0.2061	38.51	EGYYGYTGAFR
						642.449	2	0.3211	45.18	EGYYGYTGAFR
						642.482	2	0.3886	53.96	EGYYGYTGAFR
						642.502	2	0.427	55.74	EGYYGYTGAFR
						642.502	2	0.4281	45.74	EGYYGYTGAFR
						642.507	2	0.4375	41.49	EGYYGYTGAFR
						642.513	2	0.4492	50.89	EGYYGYTGAFR
						642.517	2	0.4568	35.21	EGYYGYTGAFR
						642.524	2	0.4719	45.26	EGYYGYTGAFR
						642.528	2	0.4805	55.28	EGYYGYTGAFR
						642.608	2	0.6389	56.72	EGYYGYTGAFR
						642.742	2	0.9068	48.57	EGYYGYTGAFR
						659.303	2	0.01	24.65	WCAVSEHEATK
						659.497	2	0.3975	65.98	WCAVSEHEATK
						659.533	2	0.4699	63.05	WCAVSEHEATK
						689.596	2	0.4849	75.83	KSASDLTWDNLK
						708.072	2	-0.5839	66.17	SVIPSDGPSVACVK
						1415.2	1	-0.5214	48.83	SVIPSDGPSVACVK
						739.632	2	-0.4779	89.77	MYLGYEYVTAIR
						739.667	2	-0.4091	101.39	MYLGYEYVTAIR
						739.866	2	-0.0096	63.21	MYLGYEYVTAIR
						739.885	2	0.0281	76.34	MYLGYEYVTAIR
						739.886	2	0.0294	86.01	MYLGYEYVTAIR
						739.979	2	0.2162	89.38	MYLGYEYVTAIR
						739.986	2	0.2294	67.58	MYLGYEYVTAIR
						740.094	2	0.4459	36.35	MYLGYEYVTAIR
						740.117	2	0.4918	77.78	MYLGYEYVTAIR
						498.258	3	0.9992	51.34	SKEFQLFSSPHGK
						747.777	2	-0.1833	80.03	MYLGYEYVTAIR	Oxidation (M)
						747.845	2	-0.0462	82.56	MYLGYEYVTAIR	Oxidation (M)
						747.989	2	0.2418	80.07	MYLGYEYVTAIR	Oxidation (M)
						747.992	2	0.2462	87.07	MYLGYEYVTAIR	Oxidation (M)
						748.022	2	0.3068	86.13	MYLGYEYVTAIR	Oxidation (M)
						748.045	2	0.3535	85.99	MYLGYEYVTAIR	Oxidation (M)
						748.057	2	0.3761	44.58	MYLGYEYVTAIR	Oxidation (M)
						748.079	2	0.4218	52.73	MYLGYEYVTAIR	Oxidation (M)
						748.12	2	0.5019	50.15	MYLGYEYVTAIR	Oxidation (M)
						748.182	2	0.627	88.81	MYLGYEYVTAIR	Oxidation (M)
						748.208	2	0.6782	82.45	MYLGYEYVTAIR	Oxidation (M)
						761.309	2	-0.1266	86.59	LKCDEWSVNSVGK
						761.531	2	0.3173	76.75	LKCDEWSVNSVGK
						508.056	3	0.4162	37.5	LKCDEWSVNSVGK
						508.115	3	0.5939	23.75	LKCDEWSVNSVGK
						508.185	3	0.8026	37.42	LKCDEWSVNSVGK
						508.248	3	0.993	27.72	LKCDEWSVNSVGK
						766.468	2	0.2404	96.08	CSTSSLLEACTFR
						766.48	2	0.265	95.19	CSTSSLLEACTFR
						766.486	2	0.2778	92.33	CSTSSLLEACTFR
						766.49	2	0.2846	96.17	CSTSSLLEACTFR
						766.498	2	0.301	85.56	CSTSSLLEACTFR
						766.505	2	0.3145	89.27	CSTSSLLEACTFR
						766.507	2	0.3192	92.15	CSTSSLLEACTFR
						766.518	2	0.3416	92.48	CSTSSLLEACTFR
						766.545	2	0.3943	85.34	CSTSSLLEACTFR
						766.577	2	0.4598	80.65	CSTSSLLEACTFR
						766.607	2	0.5193	92.35	CSTSSLLEACTFR
						789.185	2	-0.2955	110.42	FDEFFSEGCAPGSK
						789.36	2	0.0547	110.97	FDEFFSEGCAPGSK
						789.392	2	0.119	69.86	FDEFFSEGCAPGSK
						789.405	2	0.1456	114.97	FDEFFSEGCAPGSK
						789.407	2	0.1483	102.52	FDEFFSEGCAPGSK
						789.409	2	0.154	114.99	FDEFFSEGCAPGSK
						789.442	2	0.2198	88.67	FDEFFSEGCAPGSK
						789.476	2	0.2864	108.97	FDEFFSEGCAPGSK
						789.476	2	0.2872	120.9	FDEFFSEGCAPGSK
						789.493	2	0.3216	59.85	FDEFFSEGCAPGSK
						789.496	2	0.3262	120.68	FDEFFSEGCAPGSK
						789.503	2	0.3411	120.96	FDEFFSEGCAPGSK
						789.513	2	0.3609	108.39	FDEFFSEGCAPGSK
						789.517	2	0.3694	47.11	FDEFFSEGCAPGSK
						789.521	2	0.3774	96.37	FDEFFSEGCAPGSK
						789.538	2	0.4119	59.06	FDEFFSEGCAPGSK
						789.553	2	0.4407	123.18	FDEFFSEGCAPGSK
						789.724	2	0.7831	95.28	FDEFFSEGCAPGSK
						789.866	2	0.9098	28.64	TAGWNIPMGLLYNK
						529.419	3	-0.5312	40.9	KPVEEYANCHLAR
						794.048	2	0.3141	86.04	KPVEEYANCHLAR
						529.926	3	0.9884	44.5	KPVEEYANCHLAR
						797.199	2	-0.4193	50.8	TAGWNIPMGLLYNK	Oxidation (M)
						797.215	2	-0.3866	48.42	TAGWNIPMGLLYNK	Oxidation (M)
						797.286	2	-0.2449	62.83	TAGWNIPMGLLYNK	Oxidation (M)
						797.47	2	0.1238	70.6	TAGWNIPMGLLYNK	Oxidation (M)
						797.536	2	0.255	54.22	TAGWNIPMGLLYNK	Oxidation (M)
						797.575	2	0.3342	63.62	TAGWNIPMGLLYNK	Oxidation (M)
						797.876	2	0.9352	51.73	TAGWNIPMGLLYNK	Oxidation (M)
						815.465	2	0.1065	78.5	EDPQTFYYAVAVVK
						815.466	2	0.1087	80.85	EDPQTFYYAVAVVK
						815.477	2	0.1317	85.54	EDPQTFYYAVAVVK
						815.482	2	0.1407	80.98	EDPQTFYYAVAVVK
						815.489	2	0.154	80.4	EDPQTFYYAVAVVK
						815.491	2	0.1583	70.82	EDPQTFYYAVAVVK
						815.492	2	0.16	84.83	EDPQTFYYAVAVVK
						815.501	2	0.1797	83.11	EDPQTFYYAVAVVK
						815.507	2	0.1915	91.58	EDPQTFYYAVAVVK
						815.514	2	0.2043	89.56	EDPQTFYYAVAVVK
						815.519	2	0.2154	87.9	EDPQTFYYAVAVVK
						815.528	2	0.2325	82.81	EDPQTFYYAVAVVK
						815.531	2	0.2388	83.05	EDPQTFYYAVAVVK
						815.761	2	0.6994	87.97	EDPQTFYYAVAVVK
						815.843	2	0.8631	80.07	EDPQTFYYAVAVVK
						553.901	3	-0.0935	26.76	KCSTSSLLEACTFR
						554.194	3	0.7843	30.35	KCSTSSLLEACTFR
						845.634	2	0.4121	64.69	DCHLAQVPSHTVVAR
						564.111	3	0.4683	31.76	DCHLAQVPSHTVVAR
						564.193	3	0.7153	22.74	DCHLAQVPSHTVVAR
						564.193	3	0.7167	26.22	DCHLAQVPSHTVVAR
						564.206	3	0.7556	33.97	DCHLAQVPSHTVVAR
						564.212	3	0.7722	34.03	DCHLAQVPSHTVVAR
						564.221	3	0.7997	49.05	DCHLAQVPSHTVVAR
						564.254	3	0.8971	36.8	DCHLAQVPSHTVVAR
						564.257	3	0.9083	22.39	DCHLAQVPSHTVVAR
						564.272	3	0.9531	37.35	DCHLAQVPSHTVVAR
						564.274	3	0.9601	28.73	DCHLAQVPSHTVVAR
						853.589	2	-0.5953	93.02	LCMGSGLNLCEPNNK
						853.763	2	-0.2472	98.63	LCMGSGLNLCEPNNK
						853.902	2	0.0299	93.56	LCMGSGLNLCEPNNK
						853.937	2	0.101	91.2	LCMGSGLNLCEPNNK
						853.948	2	0.1239	91.05	LCMGSGLNLCEPNNK
						854.029	2	0.2851	21.24	LCMGSGLNLCEPNNK
						854.153	2	0.5338	88.99	LCMGSGLNLCEPNNK
						854.192	2	0.6104	75.52	LCMGSGLNLCEPNNK
						861.814	2	-0.1408	96.68	LCMGSGLNLCEPNNK	Oxidation (M)
						861.949	2	0.1304	89.1	LCMGSGLNLCEPNNK	Oxidation (M)
						861.982	2	0.1955	77.16	LCMGSGLNLCEPNNK	Oxidation (M)
						861.999	2	0.2289	82.72	LCMGSGLNLCEPNNK	Oxidation (M)
						862.023	2	0.2769	107.87	LCMGSGLNLCEPNNK	Oxidation (M)
						862.055	2	0.3423	95.97	LCMGSGLNLCEPNNK	Oxidation (M)
						862.191	2	0.6131	64.29	LCMGSGLNLCEPNNK	Oxidation (M)
						862.205	2	0.6421	83.28	LCMGSGLNLCEPNNK	Oxidation (M)
						606.688	3	0.245	28.17	EGTCPEAPTDECKPVK
						606.886	3	0.8397	21.99	EGTCPEAPTDECKPVK
						941.291	2	-0.3017	80.6	ADRDQYELLCLDNTR
						941.345	2	-0.1933	92.15	ADRDQYELLCLDNTR
						941.547	2	0.2108	86.02	ADRDQYELLCLDNTR
						941.58	2	0.2774	89.32	ADRDQYELLCLDNTR
						628.063	3	0.2998	55.58	ADRDQYELLCLDNTR
						941.656	2	0.4286	79.5	ADRDQYELLCLDNTR
						628.195	3	0.6951	47.41	ADRDQYELLCLDNTR
						628.208	3	0.733	40.47	ADRDQYELLCLDNTR
						628.281	3	0.9533	45.11	ADRDQYELLCLDNTR
						977.106	2	0.2655	95.44	NLNEKDYELLCLDGTR
						977.409	2	0.8727	92.1	NLNEKDYELLCLDGTR
						1036.12	2	-0.6852	98.98	SDNCEDTPEAGYFAVAVVK
						1036.33	2	-0.27	102.58	SDNCEDTPEAGYFAVAVVK
						1036.4	2	-0.1415	127.57	SDNCEDTPEAGYFAVAVVK
						1036.44	2	-0.0578	104.92	SDNCEDTPEAGYFAVAVVK
						1036.49	2	0.0416	118.36	SDNCEDTPEAGYFAVAVVK
						1036.49	2	0.0474	104.86	SDNCEDTPEAGYFAVAVVK
						1036.49	2	0.0494	111.01	SDNCEDTPEAGYFAVAVVK
						1036.52	2	0.1085	100.63	SDNCEDTPEAGYFAVAVVK
						1036.55	2	0.169	103.57	SDNCEDTPEAGYFAVAVVK
						1036.57	2	0.2012	98.37	SDNCEDTPEAGYFAVAVVK
						1036.6	2	0.2715	97.11	SDNCEDTPEAGYFAVAVVK
						1036.69	2	0.4546	112.5	SDNCEDTPEAGYFAVAVVK
						1036.72	2	0.5086	100	SDNCEDTPEAGYFAVAVVK
						1036.78	2	0.6243	105.98	SDNCEDTPEAGYFAVAVVK
						1036.95	2	0.9625	102.28	SDNCEDTPEAGYFAVAVVK
						1036.97	2	0.9952	99.48	SDNCEDTPEAGYFAVAVVK
						1080.31	2	0.603	105.02	IMNGEADAMSLDGGFVYIAGK
						1080.39	2	0.7636	111.34	IMNGEADAMSLDGGFVYIAGK
						1085.97	2	-0.1603	120.54	SAGWNIPIGLLYCDLPEPR
						1086.06	2	0.0172	113.83	SAGWNIPIGLLYCDLPEPR
						1086.47	2	0.8446	115.9	SAGWNIPIGLLYCDLPEPR
						1088.05	2	0.0861	116.13	IMNGEADAMSLDGGFVYIAGK	Oxidation (M)
						1088.13	2	0.2475	107.26	IMNGEADAMSLDGGFVYIAGK	Oxidation (M)
						1088.34	2	0.6725	112.82	IMNGEADAMSLDGGFVYIAGK	Oxidation (M)
						1088.46	2	0.8981	87.05	IMNGEADAMSLDGGFVYIAGK	Oxidation (M)
						1088.47	2	0.9274	96.93	IMNGEADAMSLDGGFVYIAGK	Oxidation (M)
						1095.99	2	-0.0287	131.42	IMNGEADAMSLDGGFVYIAGK	2 Oxidation (M)
						1096.06	2	0.1095	125.11	IMNGEADAMSLDGGFVYIAGK	2 Oxidation (M)
						1096.18	2	0.3392	36.62	IMNGEADAMSLDGGFVYIAGK	2 Oxidation (M)
						1096.4	2	0.7843	99.32	IMNGEADAMSLDGGFVYIAGK	2 Oxidation (M)
3	Q06AH7	Transferrin OS=Homo sapiens GN=TF PE=2 SV=1	6590	79190	31	379.112	2	-0.251	25.15	AVGNLRK
						921.182	1	-0.2525	24.42	DDTVCLAK
						921.287	1	-0.148	25.49	DDTVCLAK
						482.682	2	-0.1766	65.2	APNHAVVTR
						482.685	2	-0.1698	57.36	APNHAVVTR
						482.714	2	-0.1121	50.45	APNHAVVTR
						482.783	2	0.0272	64.76	APNHAVVTR
						482.989	2	0.4379	49.59	APNHAVVTR
						499.259	2	0.0334	57.09	ASYLDCIR
						499.392	2	0.2999	55.23	ASYLDCIR
						499.413	2	0.3413	56.67	ASYLDCIR
						499.414	2	0.3432	43.9	ASYLDCIR
						499.49	2	0.4966	56.91	ASYLDCIR
						499.5	2	0.5165	49.32	ASYLDCIR
						499.554	2	0.6244	56.72	ASYLDCIR
						500.887	2	0.268	30.47	YLGEEYVK
						583.675	2	-0.2494	52.58	HQTVPQNTGGK
						583.686	2	-0.2262	40.41	HQTVPQNTGGK
						583.712	2	-0.1745	52.08	HQTVPQNTGGK
						583.74	2	-0.1189	49	HQTVPQNTGGK
						583.78	2	-0.038	52.17	HQTVPQNTGGK
						583.792	2	-0.0152	35.71	HQTVPQNTGGK
						583.811	2	0.0238	45.23	HQTVPQNTGGK
						583.824	2	0.0498	30.38	HQTVPQNTGGK
						583.833	2	0.0667	40.19	HQTVPQNTGGK
						583.859	2	0.1195	43.4	HQTVPQNTGGK
						583.866	2	0.1331	43.04	HQTVPQNTGGK
						583.869	2	0.1391	53.25	HQTVPQNTGGK
						583.959	2	0.3192	50.08	HQTVPQNTGGK
						583.961	2	0.3237	51.09	HQTVPQNTGGK
						583.962	2	0.3253	51.01	HQTVPQNTGGK
						583.964	2	0.3289	37.63	HQTVPQNTGGK
						583.966	2	0.3343	28.16	HQTVPQNTGGK
						583.969	2	0.3393	48.89	HQTVPQNTGGK
						583.982	2	0.3663	44.89	HQTVPQNTGGK
						583.989	2	0.379	40.29	HQTVPQNTGGK
						583.989	2	0.3795	49.8	HQTVPQNTGGK
						584.017	2	0.4357	49.02	HQTVPQNTGGK
						584.038	2	0.4774	29.24	HQTVPQNTGGK
						584.039	2	0.4793	45.49	HQTVPQNTGGK
						584.11	2	0.6206	36.46	HQTVPQNTGGK
						584.135	2	0.6724	45.22	HQTVPQNTGGK
						584.162	2	0.7259	48.22	HQTVPQNTGGK
						637.431	2	0.202	35.77	HSTIFENLANK
						639.016	2	0.3919	40.74	EFQLFSSPHGK
						426.503	3	0.8638	26.4	EFQLFSSPHGK
						426.512	3	0.8906	30.29	EFQLFSSPHGK
						640.941	2	0.3175	73.14	CDEWSVNSVGK
						641.946	2	-0.6846	38.57	EGYYGYTGAFR
						642.139	2	-0.2991	49.88	EGYYGYTGAFR
						642.228	2	-0.1208	55.39	EGYYGYTGAFR
						642.229	2	-0.1194	49.48	EGYYGYTGAFR
						642.23	2	-0.1157	52.36	EGYYGYTGAFR
						642.239	2	-0.098	45.14	EGYYGYTGAFR
						642.286	2	-0.0036	61.47	EGYYGYTGAFR
						642.32	2	0.0637	56.02	EGYYGYTGAFR
						642.382	2	0.1873	55.77	EGYYGYTGAFR
						642.391	2	0.2061	38.51	EGYYGYTGAFR
						642.449	2	0.3211	45.18	EGYYGYTGAFR
						642.482	2	0.3886	53.96	EGYYGYTGAFR
						642.502	2	0.427	55.74	EGYYGYTGAFR
						642.502	2	0.4281	45.74	EGYYGYTGAFR
						642.507	2	0.4375	41.49	EGYYGYTGAFR
						642.513	2	0.4492	50.89	EGYYGYTGAFR
						642.517	2	0.4568	35.21	EGYYGYTGAFR
						642.524	2	0.4719	45.26	EGYYGYTGAFR
						642.528	2	0.4805	55.28	EGYYGYTGAFR
						642.608	2	0.6389	56.72	EGYYGYTGAFR
						642.742	2	0.9068	48.57	EGYYGYTGAFR
						659.303	2	0.01	24.65	WCAVSEHEATK
						659.497	2	0.3975	65.98	WCAVSEHEATK
						659.533	2	0.4699	63.05	WCAVSEHEATK
						689.596	2	0.4849	75.83	KSASDLTWDNLK
						708.072	2	-0.5839	66.17	SVIPSDGPSVACVK
						1415.2	1	-0.5214	48.83	SVIPSDGPSVACVK
						739.632	2	-0.4779	89.77	MYLGYEYVTAIR
						739.667	2	-0.4091	101.39	MYLGYEYVTAIR
						739.866	2	-0.0096	63.21	MYLGYEYVTAIR
						739.885	2	0.0281	76.34	MYLGYEYVTAIR
						739.886	2	0.0294	86.01	MYLGYEYVTAIR
						739.979	2	0.2162	89.38	MYLGYEYVTAIR
						739.986	2	0.2294	67.58	MYLGYEYVTAIR
						740.094	2	0.4459	36.35	MYLGYEYVTAIR
						740.117	2	0.4918	77.78	MYLGYEYVTAIR
						498.258	3	0.9992	51.34	SKEFQLFSSPHGK
						747.777	2	-0.1833	80.03	MYLGYEYVTAIR	Oxidation (M)
						747.845	2	-0.0462	82.56	MYLGYEYVTAIR	Oxidation (M)
						747.989	2	0.2418	80.07	MYLGYEYVTAIR	Oxidation (M)
						747.992	2	0.2462	87.07	MYLGYEYVTAIR	Oxidation (M)
						748.022	2	0.3068	86.13	MYLGYEYVTAIR	Oxidation (M)
						748.045	2	0.3535	85.99	MYLGYEYVTAIR	Oxidation (M)
						748.057	2	0.3761	44.58	MYLGYEYVTAIR	Oxidation (M)
						748.079	2	0.4218	52.73	MYLGYEYVTAIR	Oxidation (M)
						748.12	2	0.5019	50.15	MYLGYEYVTAIR	Oxidation (M)
						748.182	2	0.627	88.81	MYLGYEYVTAIR	Oxidation (M)
						748.208	2	0.6782	82.45	MYLGYEYVTAIR	Oxidation (M)
						761.309	2	-0.1266	86.59	LKCDEWSVNSVGK
						761.531	2	0.3173	76.75	LKCDEWSVNSVGK
						508.056	3	0.4162	37.5	LKCDEWSVNSVGK
						508.115	3	0.5939	23.75	LKCDEWSVNSVGK
						508.185	3	0.8026	37.42	LKCDEWSVNSVGK
						508.248	3	0.993	27.72	LKCDEWSVNSVGK
						766.468	2	0.2404	96.08	CSTSSLLEACTFR
						766.48	2	0.265	95.19	CSTSSLLEACTFR
						766.486	2	0.2778	92.33	CSTSSLLEACTFR
						766.49	2	0.2846	96.17	CSTSSLLEACTFR
						766.498	2	0.301	85.56	CSTSSLLEACTFR
						766.505	2	0.3145	89.27	CSTSSLLEACTFR
						766.507	2	0.3192	92.15	CSTSSLLEACTFR
						766.518	2	0.3416	92.48	CSTSSLLEACTFR
						766.545	2	0.3943	85.34	CSTSSLLEACTFR
						766.577	2	0.4598	80.65	CSTSSLLEACTFR
						766.607	2	0.5193	92.35	CSTSSLLEACTFR
						789.185	2	-0.2955	110.42	FDEFFSEGCAPGSK
						789.36	2	0.0547	110.97	FDEFFSEGCAPGSK
						789.392	2	0.119	69.86	FDEFFSEGCAPGSK
						789.405	2	0.1456	114.97	FDEFFSEGCAPGSK
						789.407	2	0.1483	102.52	FDEFFSEGCAPGSK
						789.409	2	0.154	114.99	FDEFFSEGCAPGSK
						789.442	2	0.2198	88.67	FDEFFSEGCAPGSK
						789.476	2	0.2864	108.97	FDEFFSEGCAPGSK
						789.476	2	0.2872	120.9	FDEFFSEGCAPGSK
						789.493	2	0.3216	59.85	FDEFFSEGCAPGSK
						789.496	2	0.3262	120.68	FDEFFSEGCAPGSK
						789.503	2	0.3411	120.96	FDEFFSEGCAPGSK
						789.513	2	0.3609	108.39	FDEFFSEGCAPGSK
						789.517	2	0.3694	47.11	FDEFFSEGCAPGSK
						789.521	2	0.3774	96.37	FDEFFSEGCAPGSK
						789.538	2	0.4119	59.06	FDEFFSEGCAPGSK
						789.553	2	0.4407	123.18	FDEFFSEGCAPGSK
						789.724	2	0.7831	95.28	FDEFFSEGCAPGSK
						789.866	2	0.9098	28.64	TAGWNIPMGLLYNK
						529.419	3	-0.5312	40.9	KPVEEYANCHLAR
						794.048	2	0.3141	86.04	KPVEEYANCHLAR
						529.926	3	0.9884	44.5	KPVEEYANCHLAR
						797.199	2	-0.4193	50.8	TAGWNIPMGLLYNK	Oxidation (M)
						797.215	2	-0.3866	48.42	TAGWNIPMGLLYNK	Oxidation (M)
						797.286	2	-0.2449	62.83	TAGWNIPMGLLYNK	Oxidation (M)
						797.47	2	0.1238	70.6	TAGWNIPMGLLYNK	Oxidation (M)
						797.536	2	0.255	54.22	TAGWNIPMGLLYNK	Oxidation (M)
						797.575	2	0.3342	63.62	TAGWNIPMGLLYNK	Oxidation (M)
						797.876	2	0.9352	51.73	TAGWNIPMGLLYNK	Oxidation (M)
						815.465	2	0.1065	78.5	EDPQTFYYAVAVVK
						815.466	2	0.1087	80.85	EDPQTFYYAVAVVK
						815.477	2	0.1317	85.54	EDPQTFYYAVAVVK
						815.482	2	0.1407	80.98	EDPQTFYYAVAVVK
						815.489	2	0.154	80.4	EDPQTFYYAVAVVK
						815.491	2	0.1583	70.82	EDPQTFYYAVAVVK
						815.492	2	0.16	84.83	EDPQTFYYAVAVVK
						815.501	2	0.1797	83.11	EDPQTFYYAVAVVK
						815.507	2	0.1915	91.58	EDPQTFYYAVAVVK
						815.514	2	0.2043	89.56	EDPQTFYYAVAVVK
						815.519	2	0.2154	87.9	EDPQTFYYAVAVVK
						815.528	2	0.2325	82.81	EDPQTFYYAVAVVK
						815.531	2	0.2388	83.05	EDPQTFYYAVAVVK
						815.761	2	0.6994	87.97	EDPQTFYYAVAVVK
						815.843	2	0.8631	80.07	EDPQTFYYAVAVVK
						553.901	3	-0.0935	26.76	KCSTSSLLEACTFR
						554.194	3	0.7843	30.35	KCSTSSLLEACTFR
						845.634	2	0.4121	64.69	DCHLAQVPSHTVVAR
						564.111	3	0.4683	31.76	DCHLAQVPSHTVVAR
						564.193	3	0.7153	22.74	DCHLAQVPSHTVVAR
						564.193	3	0.7167	26.22	DCHLAQVPSHTVVAR
						564.206	3	0.7556	33.97	DCHLAQVPSHTVVAR
						564.212	3	0.7722	34.03	DCHLAQVPSHTVVAR
						564.221	3	0.7997	49.05	DCHLAQVPSHTVVAR
						564.254	3	0.8971	36.8	DCHLAQVPSHTVVAR
						564.257	3	0.9083	22.39	DCHLAQVPSHTVVAR
						564.272	3	0.9531	37.35	DCHLAQVPSHTVVAR
						564.274	3	0.9601	28.73	DCHLAQVPSHTVVAR
						853.589	2	-0.5953	93.02	LCMGSGLNLCEPNNK
						853.763	2	-0.2472	98.63	LCMGSGLNLCEPNNK
						853.902	2	0.0299	93.56	LCMGSGLNLCEPNNK
						853.937	2	0.101	91.2	LCMGSGLNLCEPNNK
						853.948	2	0.1239	91.05	LCMGSGLNLCEPNNK
						854.029	2	0.2851	21.24	LCMGSGLNLCEPNNK
						854.153	2	0.5338	88.99	LCMGSGLNLCEPNNK
						854.192	2	0.6104	75.52	LCMGSGLNLCEPNNK
						861.814	2	-0.1408	96.68	LCMGSGLNLCEPNNK	Oxidation (M)
						861.949	2	0.1304	89.1	LCMGSGLNLCEPNNK	Oxidation (M)
						861.982	2	0.1955	77.16	LCMGSGLNLCEPNNK	Oxidation (M)
						861.999	2	0.2289	82.72	LCMGSGLNLCEPNNK	Oxidation (M)
						862.023	2	0.2769	107.87	LCMGSGLNLCEPNNK	Oxidation (M)
						862.055	2	0.3423	95.97	LCMGSGLNLCEPNNK	Oxidation (M)
						862.191	2	0.6131	64.29	LCMGSGLNLCEPNNK	Oxidation (M)
						862.205	2	0.6421	83.28	LCMGSGLNLCEPNNK	Oxidation (M)
						606.688	3	0.245	28.17	EGTCPEAPTDECKPVK
						606.886	3	0.8397	21.99	EGTCPEAPTDECKPVK
						941.291	2	-0.3017	80.6	ADRDQYELLCLDNTR
						941.345	2	-0.1933	92.15	ADRDQYELLCLDNTR
						941.547	2	0.2108	86.02	ADRDQYELLCLDNTR
						941.58	2	0.2774	89.32	ADRDQYELLCLDNTR
						628.063	3	0.2998	55.58	ADRDQYELLCLDNTR
						941.656	2	0.4286	79.5	ADRDQYELLCLDNTR
						628.195	3	0.6951	47.41	ADRDQYELLCLDNTR
						628.208	3	0.733	40.47	ADRDQYELLCLDNTR
						628.281	3	0.9533	45.11	ADRDQYELLCLDNTR
						977.106	2	0.2655	95.44	NLNEKDYELLCLDGTR
						977.409	2	0.8727	92.1	NLNEKDYELLCLDGTR
						1064.6	2	0.1938	25.38	SDNCEDTPGAGYFAVAVVKK
						1080.31	2	0.603	105.02	IMNGEADAMSLDGGFVYIAGK
						1080.39	2	0.7636	111.34	IMNGEADAMSLDGGFVYIAGK
						1085.97	2	-0.1603	120.54	SAGWNIPIGLLYCDLPEPR
						1086.06	2	0.0172	113.83	SAGWNIPIGLLYCDLPEPR
						1086.47	2	0.8446	115.9	SAGWNIPIGLLYCDLPEPR
						1088.05	2	0.0861	116.13	IMNGEADAMSLDGGFVYIAGK	Oxidation (M)
						1088.13	2	0.2475	107.26	IMNGEADAMSLDGGFVYIAGK	Oxidation (M)
						1088.34	2	0.6725	112.82	IMNGEADAMSLDGGFVYIAGK	Oxidation (M)
						1088.46	2	0.8981	87.05	IMNGEADAMSLDGGFVYIAGK	Oxidation (M)
						1088.47	2	0.9274	96.93	IMNGEADAMSLDGGFVYIAGK	Oxidation (M)
						1095.99	2	-0.0287	131.42	IMNGEADAMSLDGGFVYIAGK	2 Oxidation (M)
						1096.06	2	0.1095	125.11	IMNGEADAMSLDGGFVYIAGK	2 Oxidation (M)
						1096.18	2	0.3392	36.62	IMNGEADAMSLDGGFVYIAGK	2 Oxidation (M)
						1096.4	2	0.7843	99.32	IMNGEADAMSLDGGFVYIAGK	2 Oxidation (M)
						1318.68	3	0.01	127.64	AIAANEADAVTLDAGLVYDAYLAPNNLKPVVAEFYGSK
4	Q0KKI6	Immunoblobulin light chain (Fragment) OS=Homo sapiens PE=1 SV=1	4060	24300	9	652.47	2	0.3164	68.89	FSGSGSGTDFTLK
						652.572	2	0.5203	21.14	FSGSGSGTDFTLK
						751.632	2	-0.5023	71.63	DSTYSLSSTLTLSK
						751.667	2	-0.4327	67.27	DSTYSLSSTLTLSK
						751.717	2	-0.3324	82.8	DSTYSLSSTLTLSK
						751.745	2	-0.2762	75.32	DSTYSLSSTLTLSK
						751.784	2	-0.1976	70.07	DSTYSLSSTLTLSK
						751.786	2	-0.193	70.88	DSTYSLSSTLTLSK
						751.93	2	0.0935	52.52	DSTYSLSSTLTLSK
						752.034	2	0.3018	67.43	DSTYSLSSTLTLSK
						752.045	2	0.3246	70.63	DSTYSLSSTLTLSK
						752.081	2	0.3969	57.76	DSTYSLSSTLTLSK
						830.34	2	-0.1605	86.13	FSGSGSGTDFTLKISR
						898.961	2	-0.9806	79.84	SGTASVVCLLNNFYPR
						600.061	3	0.2733	60.46	SGTASVVCLLNNFYPR
						600.105	3	0.4048	44.84	SGTASVVCLLNNFYPR
						899.825	2	0.7472	40.32	SGTASVVCLLNNFYPR
						626.03	3	0.1482	34.58	VYACEVTHQGLSSPVTK
						938.565	2	0.1949	83.26	VYACEVTHQGLSSPVTK
						938.578	2	0.2225	84.63	VYACEVTHQGLSSPVTK
						938.579	2	0.2235	106.17	VYACEVTHQGLSSPVTK
						938.579	2	0.2237	87.02	VYACEVTHQGLSSPVTK
						938.583	2	0.2311	98.05	VYACEVTHQGLSSPVTK
						938.596	2	0.2569	78.59	VYACEVTHQGLSSPVTK
						938.596	2	0.2584	96.55	VYACEVTHQGLSSPVTK
						938.612	2	0.2899	88.82	VYACEVTHQGLSSPVTK
						938.616	2	0.2984	86.27	VYACEVTHQGLSSPVTK
						626.12	3	0.4196	37.88	VYACEVTHQGLSSPVTK
						938.678	2	0.4227	85.43	VYACEVTHQGLSSPVTK
						938.735	2	0.5362	80.07	VYACEVTHQGLSSPVTK
						626.163	3	0.5474	41.19	VYACEVTHQGLSSPVTK
						626.172	3	0.5738	49.65	VYACEVTHQGLSSPVTK
						626.174	3	0.5818	57.15	VYACEVTHQGLSSPVTK
						626.177	3	0.5899	40.77	VYACEVTHQGLSSPVTK
						626.185	3	0.6128	37.95	VYACEVTHQGLSSPVTK
						626.197	3	0.6503	37.44	VYACEVTHQGLSSPVTK
						626.235	3	0.7646	54.42	VYACEVTHQGLSSPVTK
						626.242	3	0.7853	52.54	VYACEVTHQGLSSPVTK
						626.245	3	0.7946	45.21	VYACEVTHQGLSSPVTK
						626.249	3	0.8041	42.02	VYACEVTHQGLSSPVTK
						626.251	3	0.8107	48.62	VYACEVTHQGLSSPVTK
						626.251	3	0.8131	41.55	VYACEVTHQGLSSPVTK
						626.262	3	0.8446	51.05	VYACEVTHQGLSSPVTK
						626.263	3	0.847	55.55	VYACEVTHQGLSSPVTK
						626.266	3	0.8565	39.84	VYACEVTHQGLSSPVTK
						626.271	3	0.8719	21.87	VYACEVTHQGLSSPVTK
						626.274	3	0.8817	55.01	VYACEVTHQGLSSPVTK
						626.28	3	0.8977	27.19	VYACEVTHQGLSSPVTK
						938.925	2	0.9156	53.32	VYACEVTHQGLSSPVTK
						973.028	2	-0.9778	73.58	TVAAPSVFIFPPSDEQLK
						973.214	2	-0.6058	64.38	TVAAPSVFIFPPSDEQLK
						973.245	2	-0.544	53.42	TVAAPSVFIFPPSDEQLK
						973.311	2	-0.4124	79.52	TVAAPSVFIFPPSDEQLK
						973.435	2	-0.1641	59.26	TVAAPSVFIFPPSDEQLK
						973.461	2	-0.1126	81.47	TVAAPSVFIFPPSDEQLK
						973.47	2	-0.0948	48.79	TVAAPSVFIFPPSDEQLK
						973.485	2	-0.065	75.72	TVAAPSVFIFPPSDEQLK
						973.488	2	-0.0587	99.47	TVAAPSVFIFPPSDEQLK
						973.488	2	-0.0574	40.22	TVAAPSVFIFPPSDEQLK
						973.499	2	-0.0362	65.15	TVAAPSVFIFPPSDEQLK
						973.499	2	-0.0357	73.2	TVAAPSVFIFPPSDEQLK
						973.5	2	-0.034	78.72	TVAAPSVFIFPPSDEQLK
						973.518	2	0.0007	72.09	TVAAPSVFIFPPSDEQLK
						973.532	2	0.0292	94.32	TVAAPSVFIFPPSDEQLK
						973.534	2	0.0331	97.12	TVAAPSVFIFPPSDEQLK
						973.544	2	0.0539	73.18	TVAAPSVFIFPPSDEQLK
						973.547	2	0.059	93.07	TVAAPSVFIFPPSDEQLK
						649.371	3	0.0718	37.88	TVAAPSVFIFPPSDEQLK
						973.558	2	0.0822	76.61	TVAAPSVFIFPPSDEQLK
						973.559	2	0.0837	42.68	TVAAPSVFIFPPSDEQLK
						649.406	3	0.1776	22.71	TVAAPSVFIFPPSDEQLK
						973.614	2	0.1935	108.85	TVAAPSVFIFPPSDEQLK
						973.617	2	0.1992	36.93	TVAAPSVFIFPPSDEQLK
						973.618	2	0.2023	78.76	TVAAPSVFIFPPSDEQLK
						973.632	2	0.2304	52.55	TVAAPSVFIFPPSDEQLK
						973.634	2	0.2328	68.61	TVAAPSVFIFPPSDEQLK
						973.639	2	0.2446	84.75	TVAAPSVFIFPPSDEQLK
						973.779	2	0.5244	86.92	TVAAPSVFIFPPSDEQLK
						973.819	2	0.6032	62.57	TVAAPSVFIFPPSDEQLK
						973.829	2	0.624	93.8	TVAAPSVFIFPPSDEQLK
						973.832	2	0.6288	34.51	TVAAPSVFIFPPSDEQLK
						973.84	2	0.6462	90.14	TVAAPSVFIFPPSDEQLK
						973.926	2	0.8171	63.05	TVAAPSVFIFPPSDEQLK
						973.945	2	0.8564	69.88	TVAAPSVFIFPPSDEQLK
						973.95	2	0.8659	71.9	TVAAPSVFIFPPSDEQLK
						973.961	2	0.8886	78.63	TVAAPSVFIFPPSDEQLK
						973.988	2	0.9421	42.02	TVAAPSVFIFPPSDEQLK
						974.003	2	0.9711	67.92	TVAAPSVFIFPPSDEQLK
						701.385	3	0.0135	41.77	RTVAAPSVFIFPPSDEQLK
						1068.29	2	-0.4006	143.41	VDNALQSGNSQESVTEQDSK
						1068.48	2	-0.0112	123.64	VDNALQSGNSQESVTEQDSK
						1068.49	2	-0.0048	120.03	VDNALQSGNSQESVTEQDSK
						1068.53	2	0.0858	118.99	VDNALQSGNSQESVTEQDSK
						1068.55	2	0.129	133.94	VDNALQSGNSQESVTEQDSK
						1068.55	2	0.1307	120.25	VDNALQSGNSQESVTEQDSK
						1068.64	2	0.3023	141.8	VDNALQSGNSQESVTEQDSK
						1068.69	2	0.4088	123.43	VDNALQSGNSQESVTEQDSK
						1068.91	2	0.8472	136.08	VDNALQSGNSQESVTEQDSK
						1068.94	2	0.9019	132.1	VDNALQSGNSQESVTEQDSK
						1068.97	2	0.9576	118.71	VDNALQSGNSQESVTEQDSK
						1207.27	3	0.0855	139.48	VDNALQSGNSQESVTEQDSKDSTYSLSSTLTLSK
						1207.35	3	0.3228	129.61	VDNALQSGNSQESVTEQDSKDSTYSLSSTLTLSK
						1207.36	3	0.3455	123.63	VDNALQSGNSQESVTEQDSKDSTYSLSSTLTLSK
						1207.36	3	0.3663	118.7	VDNALQSGNSQESVTEQDSKDSTYSLSSTLTLSK
5	Q6PIL8	IGK@ protein OS=Homo sapiens GN=IGK@ PE=1 SV=1	4049	26103	8	751.632	2	-0.5023	71.63	DSTYSLSSTLTLSK
						751.667	2	-0.4327	67.27	DSTYSLSSTLTLSK
						751.717	2	-0.3324	82.8	DSTYSLSSTLTLSK
						751.745	2	-0.2762	75.32	DSTYSLSSTLTLSK
						751.784	2	-0.1976	70.07	DSTYSLSSTLTLSK
						751.786	2	-0.193	70.88	DSTYSLSSTLTLSK
						751.93	2	0.0935	52.52	DSTYSLSSTLTLSK
						752.034	2	0.3018	67.43	DSTYSLSSTLTLSK
						752.045	2	0.3246	70.63	DSTYSLSSTLTLSK
						752.081	2	0.3969	57.76	DSTYSLSSTLTLSK
						817.022	2	0.25	104.22	FSGSGSGTDFTLTISR
						898.961	2	-0.9806	79.84	SGTASVVCLLNNFYPR
						600.061	3	0.2733	60.46	SGTASVVCLLNNFYPR
						600.105	3	0.4048	44.84	SGTASVVCLLNNFYPR
						899.825	2	0.7472	40.32	SGTASVVCLLNNFYPR
						626.03	3	0.1482	34.58	VYACEVTHQGLSSPVTK
						938.565	2	0.1949	83.26	VYACEVTHQGLSSPVTK
						938.578	2	0.2225	84.63	VYACEVTHQGLSSPVTK
						938.579	2	0.2235	106.17	VYACEVTHQGLSSPVTK
						938.579	2	0.2237	87.02	VYACEVTHQGLSSPVTK
						938.583	2	0.2311	98.05	VYACEVTHQGLSSPVTK
						938.596	2	0.2569	78.59	VYACEVTHQGLSSPVTK
						938.596	2	0.2584	96.55	VYACEVTHQGLSSPVTK
						938.612	2	0.2899	88.82	VYACEVTHQGLSSPVTK
						938.616	2	0.2984	86.27	VYACEVTHQGLSSPVTK
						626.12	3	0.4196	37.88	VYACEVTHQGLSSPVTK
						938.678	2	0.4227	85.43	VYACEVTHQGLSSPVTK
						938.735	2	0.5362	80.07	VYACEVTHQGLSSPVTK
						626.163	3	0.5474	41.19	VYACEVTHQGLSSPVTK
						626.172	3	0.5738	49.65	VYACEVTHQGLSSPVTK
						626.174	3	0.5818	57.15	VYACEVTHQGLSSPVTK
						626.177	3	0.5899	40.77	VYACEVTHQGLSSPVTK
						626.185	3	0.6128	37.95	VYACEVTHQGLSSPVTK
						626.197	3	0.6503	37.44	VYACEVTHQGLSSPVTK
						626.235	3	0.7646	54.42	VYACEVTHQGLSSPVTK
						626.242	3	0.7853	52.54	VYACEVTHQGLSSPVTK
						626.245	3	0.7946	45.21	VYACEVTHQGLSSPVTK
						626.249	3	0.8041	42.02	VYACEVTHQGLSSPVTK
						626.251	3	0.8107	48.62	VYACEVTHQGLSSPVTK
						626.251	3	0.8131	41.55	VYACEVTHQGLSSPVTK
						626.262	3	0.8446	51.05	VYACEVTHQGLSSPVTK
						626.263	3	0.847	55.55	VYACEVTHQGLSSPVTK
						626.266	3	0.8565	39.84	VYACEVTHQGLSSPVTK
						626.271	3	0.8719	21.87	VYACEVTHQGLSSPVTK
						626.274	3	0.8817	55.01	VYACEVTHQGLSSPVTK
						626.28	3	0.8977	27.19	VYACEVTHQGLSSPVTK
						938.925	2	0.9156	53.32	VYACEVTHQGLSSPVTK
						973.028	2	-0.9778	73.58	TVAAPSVFIFPPSDEQLK
						973.214	2	-0.6058	64.38	TVAAPSVFIFPPSDEQLK
						973.245	2	-0.544	53.42	TVAAPSVFIFPPSDEQLK
						973.311	2	-0.4124	79.52	TVAAPSVFIFPPSDEQLK
						973.435	2	-0.1641	59.26	TVAAPSVFIFPPSDEQLK
						973.461	2	-0.1126	81.47	TVAAPSVFIFPPSDEQLK
						973.47	2	-0.0948	48.79	TVAAPSVFIFPPSDEQLK
						973.485	2	-0.065	75.72	TVAAPSVFIFPPSDEQLK
						973.488	2	-0.0587	99.47	TVAAPSVFIFPPSDEQLK
						973.488	2	-0.0574	40.22	TVAAPSVFIFPPSDEQLK
						973.499	2	-0.0362	65.15	TVAAPSVFIFPPSDEQLK
						973.499	2	-0.0357	73.2	TVAAPSVFIFPPSDEQLK
						973.5	2	-0.034	78.72	TVAAPSVFIFPPSDEQLK
						973.518	2	0.0007	72.09	TVAAPSVFIFPPSDEQLK
						973.532	2	0.0292	94.32	TVAAPSVFIFPPSDEQLK
						973.534	2	0.0331	97.12	TVAAPSVFIFPPSDEQLK
						973.544	2	0.0539	73.18	TVAAPSVFIFPPSDEQLK
						973.547	2	0.059	93.07	TVAAPSVFIFPPSDEQLK
						649.371	3	0.0718	37.88	TVAAPSVFIFPPSDEQLK
						973.558	2	0.0822	76.61	TVAAPSVFIFPPSDEQLK
						973.559	2	0.0837	42.68	TVAAPSVFIFPPSDEQLK
						649.406	3	0.1776	22.71	TVAAPSVFIFPPSDEQLK
						973.614	2	0.1935	108.85	TVAAPSVFIFPPSDEQLK
						973.617	2	0.1992	36.93	TVAAPSVFIFPPSDEQLK
						973.618	2	0.2023	78.76	TVAAPSVFIFPPSDEQLK
						973.632	2	0.2304	52.55	TVAAPSVFIFPPSDEQLK
						973.634	2	0.2328	68.61	TVAAPSVFIFPPSDEQLK
						973.639	2	0.2446	84.75	TVAAPSVFIFPPSDEQLK
						973.779	2	0.5244	86.92	TVAAPSVFIFPPSDEQLK
						973.819	2	0.6032	62.57	TVAAPSVFIFPPSDEQLK
						973.829	2	0.624	93.8	TVAAPSVFIFPPSDEQLK
						973.832	2	0.6288	34.51	TVAAPSVFIFPPSDEQLK
						973.84	2	0.6462	90.14	TVAAPSVFIFPPSDEQLK
						973.926	2	0.8171	63.05	TVAAPSVFIFPPSDEQLK
						973.945	2	0.8564	69.88	TVAAPSVFIFPPSDEQLK
						973.95	2	0.8659	71.9	TVAAPSVFIFPPSDEQLK
						973.961	2	0.8886	78.63	TVAAPSVFIFPPSDEQLK
						973.988	2	0.9421	42.02	TVAAPSVFIFPPSDEQLK
						974.003	2	0.9711	67.92	TVAAPSVFIFPPSDEQLK
						701.385	3	0.0135	41.77	RTVAAPSVFIFPPSDEQLK
						1068.29	2	-0.4006	143.41	VDNALQSGNSQESVTEQDSK
						1068.48	2	-0.0112	123.64	VDNALQSGNSQESVTEQDSK
						1068.49	2	-0.0048	120.03	VDNALQSGNSQESVTEQDSK
						1068.53	2	0.0858	118.99	VDNALQSGNSQESVTEQDSK
						1068.55	2	0.129	133.94	VDNALQSGNSQESVTEQDSK
						1068.55	2	0.1307	120.25	VDNALQSGNSQESVTEQDSK
						1068.64	2	0.3023	141.8	VDNALQSGNSQESVTEQDSK
						1068.69	2	0.4088	123.43	VDNALQSGNSQESVTEQDSK
						1068.91	2	0.8472	136.08	VDNALQSGNSQESVTEQDSK
						1068.94	2	0.9019	132.1	VDNALQSGNSQESVTEQDSK
						1068.97	2	0.9576	118.71	VDNALQSGNSQESVTEQDSK
						1207.27	3	0.0855	139.48	VDNALQSGNSQESVTEQDSKDSTYSLSSTLTLSK
						1207.35	3	0.3228	129.61	VDNALQSGNSQESVTEQDSKDSTYSLSSTLTLSK
						1207.36	3	0.3455	123.63	VDNALQSGNSQESVTEQDSKDSTYSLSSTLTLSK
						1207.36	3	0.3663	118.7	VDNALQSGNSQESVTEQDSKDSTYSLSSTLTLSK
6	Q6GMX0	Uncharacterized protein OS=Homo sapiens PE=1 SV=1	3974	26133	8	375.296	2	0.1881	27.2	VTITCR
						751.632	2	-0.5023	71.63	DSTYSLSSTLTLSK
						751.667	2	-0.4327	67.27	DSTYSLSSTLTLSK
						751.717	2	-0.3324	82.8	DSTYSLSSTLTLSK
						751.745	2	-0.2762	75.32	DSTYSLSSTLTLSK
						751.784	2	-0.1976	70.07	DSTYSLSSTLTLSK
						751.786	2	-0.193	70.88	DSTYSLSSTLTLSK
						751.93	2	0.0935	52.52	DSTYSLSSTLTLSK
						752.034	2	0.3018	67.43	DSTYSLSSTLTLSK
						752.045	2	0.3246	70.63	DSTYSLSSTLTLSK
						752.081	2	0.3969	57.76	DSTYSLSSTLTLSK
						898.961	2	-0.9806	79.84	SGTASVVCLLNNFYPR
						600.061	3	0.2733	60.46	SGTASVVCLLNNFYPR
						600.105	3	0.4048	44.84	SGTASVVCLLNNFYPR
						899.825	2	0.7472	40.32	SGTASVVCLLNNFYPR
						626.03	3	0.1482	34.58	VYACEVTHQGLSSPVTK
						938.565	2	0.1949	83.26	VYACEVTHQGLSSPVTK
						938.578	2	0.2225	84.63	VYACEVTHQGLSSPVTK
						938.579	2	0.2235	106.17	VYACEVTHQGLSSPVTK
						938.579	2	0.2237	87.02	VYACEVTHQGLSSPVTK
						938.583	2	0.2311	98.05	VYACEVTHQGLSSPVTK
						938.596	2	0.2569	78.59	VYACEVTHQGLSSPVTK
						938.596	2	0.2584	96.55	VYACEVTHQGLSSPVTK
						938.612	2	0.2899	88.82	VYACEVTHQGLSSPVTK
						938.616	2	0.2984	86.27	VYACEVTHQGLSSPVTK
						626.12	3	0.4196	37.88	VYACEVTHQGLSSPVTK
						938.678	2	0.4227	85.43	VYACEVTHQGLSSPVTK
						938.735	2	0.5362	80.07	VYACEVTHQGLSSPVTK
						626.163	3	0.5474	41.19	VYACEVTHQGLSSPVTK
						626.172	3	0.5738	49.65	VYACEVTHQGLSSPVTK
						626.174	3	0.5818	57.15	VYACEVTHQGLSSPVTK
						626.177	3	0.5899	40.77	VYACEVTHQGLSSPVTK
						626.185	3	0.6128	37.95	VYACEVTHQGLSSPVTK
						626.197	3	0.6503	37.44	VYACEVTHQGLSSPVTK
						626.235	3	0.7646	54.42	VYACEVTHQGLSSPVTK
						626.242	3	0.7853	52.54	VYACEVTHQGLSSPVTK
						626.245	3	0.7946	45.21	VYACEVTHQGLSSPVTK
						626.249	3	0.8041	42.02	VYACEVTHQGLSSPVTK
						626.251	3	0.8107	48.62	VYACEVTHQGLSSPVTK
						626.251	3	0.8131	41.55	VYACEVTHQGLSSPVTK
						626.262	3	0.8446	51.05	VYACEVTHQGLSSPVTK
						626.263	3	0.847	55.55	VYACEVTHQGLSSPVTK
						626.266	3	0.8565	39.84	VYACEVTHQGLSSPVTK
						626.271	3	0.8719	21.87	VYACEVTHQGLSSPVTK
						626.274	3	0.8817	55.01	VYACEVTHQGLSSPVTK
						626.28	3	0.8977	27.19	VYACEVTHQGLSSPVTK
						938.925	2	0.9156	53.32	VYACEVTHQGLSSPVTK
						973.028	2	-0.9778	73.58	TVAAPSVFIFPPSDEQLK
						973.214	2	-0.6058	64.38	TVAAPSVFIFPPSDEQLK
						973.245	2	-0.544	53.42	TVAAPSVFIFPPSDEQLK
						973.311	2	-0.4124	79.52	TVAAPSVFIFPPSDEQLK
						973.435	2	-0.1641	59.26	TVAAPSVFIFPPSDEQLK
						973.461	2	-0.1126	81.47	TVAAPSVFIFPPSDEQLK
						973.47	2	-0.0948	48.79	TVAAPSVFIFPPSDEQLK
						973.485	2	-0.065	75.72	TVAAPSVFIFPPSDEQLK
						973.488	2	-0.0587	99.47	TVAAPSVFIFPPSDEQLK
						973.488	2	-0.0574	40.22	TVAAPSVFIFPPSDEQLK
						973.499	2	-0.0362	65.15	TVAAPSVFIFPPSDEQLK
						973.499	2	-0.0357	73.2	TVAAPSVFIFPPSDEQLK
						973.5	2	-0.034	78.72	TVAAPSVFIFPPSDEQLK
						973.518	2	0.0007	72.09	TVAAPSVFIFPPSDEQLK
						973.532	2	0.0292	94.32	TVAAPSVFIFPPSDEQLK
						973.534	2	0.0331	97.12	TVAAPSVFIFPPSDEQLK
						973.544	2	0.0539	73.18	TVAAPSVFIFPPSDEQLK
						973.547	2	0.059	93.07	TVAAPSVFIFPPSDEQLK
						649.371	3	0.0718	37.88	TVAAPSVFIFPPSDEQLK
						973.558	2	0.0822	76.61	TVAAPSVFIFPPSDEQLK
						973.559	2	0.0837	42.68	TVAAPSVFIFPPSDEQLK
						649.406	3	0.1776	22.71	TVAAPSVFIFPPSDEQLK
						973.614	2	0.1935	108.85	TVAAPSVFIFPPSDEQLK
						973.617	2	0.1992	36.93	TVAAPSVFIFPPSDEQLK
						973.618	2	0.2023	78.76	TVAAPSVFIFPPSDEQLK
						973.632	2	0.2304	52.55	TVAAPSVFIFPPSDEQLK
						973.634	2	0.2328	68.61	TVAAPSVFIFPPSDEQLK
						973.639	2	0.2446	84.75	TVAAPSVFIFPPSDEQLK
						973.779	2	0.5244	86.92	TVAAPSVFIFPPSDEQLK
						973.819	2	0.6032	62.57	TVAAPSVFIFPPSDEQLK
						973.829	2	0.624	93.8	TVAAPSVFIFPPSDEQLK
						973.832	2	0.6288	34.51	TVAAPSVFIFPPSDEQLK
						973.84	2	0.6462	90.14	TVAAPSVFIFPPSDEQLK
						973.926	2	0.8171	63.05	TVAAPSVFIFPPSDEQLK
						973.945	2	0.8564	69.88	TVAAPSVFIFPPSDEQLK
						973.95	2	0.8659	71.9	TVAAPSVFIFPPSDEQLK
						973.961	2	0.8886	78.63	TVAAPSVFIFPPSDEQLK
						973.988	2	0.9421	42.02	TVAAPSVFIFPPSDEQLK
						974.003	2	0.9711	67.92	TVAAPSVFIFPPSDEQLK
						701.385	3	0.0135	41.77	RTVAAPSVFIFPPSDEQLK
						1068.29	2	-0.4006	143.41	VDNALQSGNSQESVTEQDSK
						1068.48	2	-0.0112	123.64	VDNALQSGNSQESVTEQDSK
						1068.49	2	-0.0048	120.03	VDNALQSGNSQESVTEQDSK
						1068.53	2	0.0858	118.99	VDNALQSGNSQESVTEQDSK
						1068.55	2	0.129	133.94	VDNALQSGNSQESVTEQDSK
						1068.55	2	0.1307	120.25	VDNALQSGNSQESVTEQDSK
						1068.64	2	0.3023	141.8	VDNALQSGNSQESVTEQDSK
						1068.69	2	0.4088	123.43	VDNALQSGNSQESVTEQDSK
						1068.91	2	0.8472	136.08	VDNALQSGNSQESVTEQDSK
						1068.94	2	0.9019	132.1	VDNALQSGNSQESVTEQDSK
						1068.97	2	0.9576	118.71	VDNALQSGNSQESVTEQDSK
						1207.27	3	0.0855	139.48	VDNALQSGNSQESVTEQDSKDSTYSLSSTLTLSK
						1207.35	3	0.3228	129.61	VDNALQSGNSQESVTEQDSKDSTYSLSSTLTLSK
						1207.36	3	0.3455	123.63	VDNALQSGNSQESVTEQDSKDSTYSLSSTLTLSK
						1207.36	3	0.3663	118.7	VDNALQSGNSQESVTEQDSKDSTYSLSSTLTLSK
7	Q6MZV7	Putative uncharacterized protein DKFZp686C11235 OS=Homo sapiens GN=DKFZp686C11235 PE=2 SV=1	3588	52829	16	657.277	1	0.8935	27.84	AKGQPR
						835.306	1	-0.1282	34.34	DTLMISR
						851.386	1	-0.0429	38.31	DTLMISR	Oxidation (M)
						581.572	2	0.5074	41.68	NQVSLTCLVK
						593.565	2	-0.5244	32.63	GPSVFPLAPSSK
						593.66	2	-0.3329	49.46	GPSVFPLAPSSK
						593.678	2	-0.2989	47.87	GPSVFPLAPSSK
						593.698	2	-0.2582	52.39	GPSVFPLAPSSK
						593.743	2	-0.1671	67.84	GPSVFPLAPSSK
						593.857	2	0.0595	51.36	GPSVFPLAPSSK
						593.963	2	0.2716	56.47	GPSVFPLAPSSK
						594.015	2	0.376	41.97	GPSVFPLAPSSK
						594.02	2	0.387	53.9	GPSVFPLAPSSK
						594.06	2	0.4657	45.3	GPSVFPLAPSSK
						594.073	2	0.4921	54.41	GPSVFPLAPSSK
						594.111	2	0.567	49.99	GPSVFPLAPSSK
						594.13	2	0.6051	46.03	GPSVFPLAPSSK
						594.173	2	0.6928	53.2	GPSVFPLAPSSK
						594.193	2	0.7319	45.24	GPSVFPLAPSSK
						643.736	2	-0.2103	37.23	EPQVYTLPPSR
						643.764	2	-0.1536	47.24	EPQVYTLPPSR
						643.797	2	-0.0867	33.08	EPQVYTLPPSR
						643.866	2	0.0505	38	EPQVYTLPPSR
						643.878	2	0.0751	48.69	EPQVYTLPPSR
						643.946	2	0.2102	40.92	EPQVYTLPPSR
						643.95	2	0.2191	62.74	EPQVYTLPPSR
						643.952	2	0.2219	28.83	EPQVYTLPPSR
						643.975	2	0.2683	31.87	EPQVYTLPPSR
						643.979	2	0.2773	24.26	EPQVYTLPPSR
						644.021	2	0.3603	39.26	EPQVYTLPPSR
						644.027	2	0.3718	20.16	EPQVYTLPPSR
						644.036	2	0.3903	28.87	EPQVYTLPPSR
						644.049	2	0.4165	44.55	EPQVYTLPPSR
						644.135	2	0.5891	25.47	EPQVYTLPPSR
						644.182	2	0.6821	28.88	EPQVYTLPPSR
						644.211	2	0.7399	24.49	EPQVYTLPPSR
						659.625	2	-0.3301	39.88	AEDTAVYYCAR
						661.162	2	-0.361	75.7	STSGGTAALGCLVK
						661.242	2	-0.2013	94.07	STSGGTAALGCLVK
						661.31	2	-0.0647	85.59	STSGGTAALGCLVK
						661.328	2	-0.0288	73.38	STSGGTAALGCLVK
						661.378	2	0.0701	74.97	STSGGTAALGCLVK
						661.404	2	0.1221	78.74	STSGGTAALGCLVK
						661.419	2	0.1532	88.16	STSGGTAALGCLVK
						661.44	2	0.1943	66.15	STSGGTAALGCLVK
						661.444	2	0.2029	80.95	STSGGTAALGCLVK
						661.462	2	0.2392	82.23	STSGGTAALGCLVK
						661.477	2	0.2688	77.49	STSGGTAALGCLVK
						661.479	2	0.2729	78.85	STSGGTAALGCLVK
						661.523	2	0.3613	85.59	STSGGTAALGCLVK
						661.721	2	0.7563	20.16	STSGGTAALGCLVK
						670.089	2	0.4868	71.46	NSLYLQMNSLR
						839.162	2	-0.4846	49.71	FNWYVDGVEVHNAK
						839.183	2	-0.4428	48.16	FNWYVDGVEVHNAK
						839.278	2	-0.2529	23.79	FNWYVDGVEVHNAK
						839.308	2	-0.1932	70.58	FNWYVDGVEVHNAK
						839.344	2	-0.1204	79.63	FNWYVDGVEVHNAK
						839.36	2	-0.089	78.7	FNWYVDGVEVHNAK
						839.36	2	-0.0889	58.71	FNWYVDGVEVHNAK
						839.494	2	0.1794	73.72	FNWYVDGVEVHNAK
						839.503	2	0.1965	69.54	FNWYVDGVEVHNAK
						839.505	2	0.2015	88.83	FNWYVDGVEVHNAK
						839.552	2	0.2941	76.52	FNWYVDGVEVHNAK
						839.595	2	0.3808	77.98	FNWYVDGVEVHNAK
						839.615	2	0.42	65.33	FNWYVDGVEVHNAK
						839.654	2	0.4981	67.63	FNWYVDGVEVHNAK
						560.156	3	0.6519	37.68	FNWYVDGVEVHNAK
						560.17	3	0.6936	23.52	FNWYVDGVEVHNAK
						560.212	3	0.8203	31.75	FNWYVDGVEVHNAK
						560.25	3	0.9333	40.92	FNWYVDGVEVHNAK
						839.875	2	0.9405	50.14	FNWYVDGVEVHNAK
						560.253	3	0.9437	23.14	FNWYVDGVEVHNAK
						603.379	3	0.1162	36.26	VVSVLTVLHQDWLNGK
						904.613	2	0.2116	71.25	VVSVLTVLHQDWLNGK
						904.738	2	0.4623	61.41	VVSVLTVLHQDWLNGK
						904.744	2	0.4733	65.45	VVSVLTVLHQDWLNGK
						904.857	2	0.6998	49.9	VVSVLTVLHQDWLNGK
						904.891	2	0.7689	63.18	VVSVLTVLHQDWLNGK
						937.076	2	-0.7768	71.19	TTPPVLDSDGSFFLYSK
						937.169	2	-0.5907	81.36	TTPPVLDSDGSFFLYSK
						937.212	2	-0.5043	78.96	TTPPVLDSDGSFFLYSK
						937.244	2	-0.4406	42.51	TTPPVLDSDGSFFLYSK
						937.251	2	-0.4269	79.69	TTPPVLDSDGSFFLYSK
						937.275	2	-0.3781	52.01	TTPPVLDSDGSFFLYSK
						937.318	2	-0.2934	56.7	TTPPVLDSDGSFFLYSK
						937.34	2	-0.2502	44.02	TTPPVLDSDGSFFLYSK
						937.435	2	-0.06	84	TTPPVLDSDGSFFLYSK
						937.444	2	-0.0414	69.63	TTPPVLDSDGSFFLYSK
						937.458	2	-0.0138	83.82	TTPPVLDSDGSFFLYSK
						937.462	2	-0.0043	85.28	TTPPVLDSDGSFFLYSK
						937.476	2	0.0235	69.36	TTPPVLDSDGSFFLYSK
						937.508	2	0.0867	39.91	TTPPVLDSDGSFFLYSK
						937.518	2	0.1075	74.17	TTPPVLDSDGSFFLYSK
						937.522	2	0.1143	71.47	TTPPVLDSDGSFFLYSK
						937.529	2	0.128	78.17	TTPPVLDSDGSFFLYSK
						937.556	2	0.1827	31.01	TTPPVLDSDGSFFLYSK
						937.812	2	0.6947	65.03	TTPPVLDSDGSFFLYSK
						937.885	2	0.8402	67.68	TTPPVLDSDGSFFLYSK
						937.908	2	0.8861	70.59	TTPPVLDSDGSFFLYSK
						952.992	2	0.0354	47.11	EPQVYTLPPSREEMTK
						953.025	2	0.0998	35.85	EPQVYTLPPSREEMTK
						953.107	2	0.2641	38.3	EPQVYTLPPSREEMTK
						953.113	2	0.2768	28.65	EPQVYTLPPSREEMTK
						635.888	3	0.7082	32.63	EPQVYTLPPSREEMTK
						641.167	3	0.5493	23.03	EPQVYTLPPSREEMTK	Oxidation (M)
						961.277	2	0.6088	49.12	EPQVYTLPPSREEMTK	Oxidation (M)
						713.708	3	0.0818	38.86	TPEVTCVVVDVSHEDPEVK
						1070.11	2	0.1894	88.23	TPEVTCVVVDVSHEDPEVK
						713.818	3	0.412	48.44	TPEVTCVVVDVSHEDPEVK
						713.857	3	0.5302	55.14	TPEVTCVVVDVSHEDPEVK
						713.935	3	0.7632	42.1	TPEVTCVVVDVSHEDPEVK
						713.943	3	0.7862	41.37	TPEVTCVVVDVSHEDPEVK
						713.95	3	0.8071	45.75	TPEVTCVVVDVSHEDPEVK
						830.441	3	0.0014	52.73	GPSVFPLAPSSKSTSGGTAALGCLVK
						830.577	3	0.4091	43.41	GPSVFPLAPSSKSTSGGTAALGCLVK
						830.65	3	0.6274	48.71	GPSVFPLAPSSKSTSGGTAALGCLVK
						830.747	3	0.9193	47.51	GPSVFPLAPSSKSTSGGTAALGCLVK
						1272.54	2	-0.0529	87.21	GFYPSDIAVEWESNGQPENNYK
						1272.56	2	-0.0175	83.56	GFYPSDIAVEWESNGQPENNYK
						848.72	3	0.0147	47	GFYPSDIAVEWESNGQPENNYK
						1272.65	2	0.1583	87.11	GFYPSDIAVEWESNGQPENNYK
						1272.69	2	0.2439	67.66	GFYPSDIAVEWESNGQPENNYK
						1272.71	2	0.282	73.08	GFYPSDIAVEWESNGQPENNYK
						848.833	3	0.3522	40.38	GFYPSDIAVEWESNGQPENNYK
						1272.96	2	0.7759	81.69	GFYPSDIAVEWESNGQPENNYK
						1273	2	0.8687	89.19	GFYPSDIAVEWESNGQPENNYK
						849.011	3	0.8882	48.24	GFYPSDIAVEWESNGQPENNYK
						1273.03	2	0.9166	82.99	GFYPSDIAVEWESNGQPENNYK
						948.599	3	-0.6748	43.34	THTCPPCPAPELLGGPSVFLFPPKPK
						948.671	3	-0.4594	42.68	THTCPPCPAPELLGGPSVFLFPPKPK
						948.787	3	-0.1126	48.46	THTCPPCPAPELLGGPSVFLFPPKPK
						948.825	3	0.0027	57.53	THTCPPCPAPELLGGPSVFLFPPKPK
						948.848	3	0.0719	62.82	THTCPPCPAPELLGGPSVFLFPPKPK
						948.879	3	0.1646	83.64	THTCPPCPAPELLGGPSVFLFPPKPK
						948.89	3	0.1987	62.17	THTCPPCPAPELLGGPSVFLFPPKPK
						948.899	3	0.2243	83.55	THTCPPCPAPELLGGPSVFLFPPKPK
						948.933	3	0.3261	69.56	THTCPPCPAPELLGGPSVFLFPPKPK
						948.935	3	0.332	63.02	THTCPPCPAPELLGGPSVFLFPPKPK
						948.963	3	0.4166	72.52	THTCPPCPAPELLGGPSVFLFPPKPK
						948.991	3	0.4997	80.98	THTCPPCPAPELLGGPSVFLFPPKPK
						948.994	3	0.5099	67.12	THTCPPCPAPELLGGPSVFLFPPKPK
						949.015	3	0.5726	57.21	THTCPPCPAPELLGGPSVFLFPPKPK
						949.019	3	0.5861	77.04	THTCPPCPAPELLGGPSVFLFPPKPK
						949.028	3	0.6128	74.3	THTCPPCPAPELLGGPSVFLFPPKPK
						949.056	3	0.6967	71.55	THTCPPCPAPELLGGPSVFLFPPKPK
						949.062	3	0.7132	66.6	THTCPPCPAPELLGGPSVFLFPPKPK
						949.097	3	0.8186	67.69	THTCPPCPAPELLGGPSVFLFPPKPK
8	E9KL23	Epididymis secretory sperm binding protein Li 44a OS=Homo sapiens GN=SERPINA1 PE=2 SV=1	3301	46878	17	779.279	1	-0.1333	29.17	SPLFMGK
						779.319	1	-0.093	35.49	SPLFMGK
						390.385	2	0.351	39.62	SPLFMGK
						390.428	2	0.4376	39.63	SPLFMGK
						393.262	2	0.0643	28.78	VVNPTQK
						393.298	2	0.1381	35.23	VVNPTQK
						393.319	2	0.179	32.71	VVNPTQK
						393.382	2	0.3041	32.95	VVNPTQK
						393.548	2	0.6382	31.79	VVNPTQK
						795.23	1	-0.1765	32.73	SPLFMGK	Oxidation (M)
						795.337	1	-0.0704	32.74	SPLFMGK	Oxidation (M)
						398.211	2	0.0086	43.54	SPLFMGK	Oxidation (M)
						398.438	2	0.4612	27.16	SPLFMGK	Oxidation (M)
						398.484	2	0.553	38.23	SPLFMGK	Oxidation (M)
						426.867	2	0.2338	23.11	SASLHLPK
						426.953	2	0.4051	52.46	SASLHLPK
						427.114	2	0.7267	24.81	SASLHLPK
						427.155	2	0.8083	25.6	SASLHLPK
						427.175	2	0.8486	39.83	SASLHLPK
						427.187	2	0.8729	23.93	SASLHLPK
						888.241	1	-0.2625	37.56	AVLTIDEK
						444.897	2	0.2825	58.04	AVLTIDEK
						444.932	2	0.3534	45.93	AVLTIDEK
						444.949	2	0.3879	54.65	AVLTIDEK
						444.989	2	0.4677	43.38	AVLTIDEK
						445.019	2	0.5272	43.97	AVLTIDEK
						445.027	2	0.5424	44.86	AVLTIDEK
						445.056	2	0.6012	33.32	AVLTIDEK
						1015.22	1	-0.392	31.67	SVLGQLGITK
						1015.27	1	-0.3414	33.08	SVLGQLGITK
						1015.31	1	-0.2998	33.75	SVLGQLGITK
						545.973	2	0.3705	24.74	WERPFEVK
						546.727	2	-0.1658	29.63	LSSWVLLMK	Oxidation (M)
						555.371	2	-0.8692	47.7	LSITGTYDLK
						1110.2	1	-0.4002	33.72	LSITGTYDLK
						1110.25	1	-0.3553	30.65	LSITGTYDLK
						1110.26	1	-0.3442	25.04	LSITGTYDLK
						1110.26	1	-0.3403	33.88	LSITGTYDLK
						1110.28	1	-0.3259	32.82	LSITGTYDLK
						1110.31	1	-0.2926	27.83	LSITGTYDLK
						555.754	2	-0.1043	62.09	LSITGTYDLK
						555.761	2	-0.0883	64.61	LSITGTYDLK
						555.774	2	-0.0628	62.27	LSITGTYDLK
						555.781	2	-0.0486	55.02	LSITGTYDLK
						556.037	2	0.4622	52.48	LSITGTYDLK
						556.114	2	0.616	67.01	LSITGTYDLK
						611.043	2	0.372	42.17	KLSSWVLLMK	Oxidation (M)
						624.469	2	0.3283	46.05	LGMFNIQHCK
						632.472	2	0.3398	35.22	LGMFNIQHCK	Oxidation (M)
						632.574	2	0.5437	31.41	LGMFNIQHCK	Oxidation (M)
						821.48	2	0.089	76.5	ITPNLAEFAFSLYR
						821.892	2	0.9128	70.97	ITPNLAEFAFSLYR
						594.149	3	0.6652	22.04	TDTSHHDQDHPTFNK
						594.209	3	0.8442	28.05	TDTSHHDQDHPTFNK
						594.211	3	0.8512	33.28	TDTSHHDQDHPTFNK
						601.857	3	-0.4018	27.04	LQHLENELTHDIITK
						902.52	2	0.0724	91.83	LQHLENELTHDIITK
						902.538	2	0.1078	94.34	LQHLENELTHDIITK
						602.179	3	0.5624	40.91	LQHLENELTHDIITK
						602.21	3	0.6551	24.59	LQHLENELTHDIITK
						602.216	3	0.6719	23.68	LQHLENELTHDIITK
						602.253	3	0.784	57.73	LQHLENELTHDIITK
						917.46	2	-0.01	106.15	VFSNGADLSGVTEEAPLK
						917.539	2	0.1475	119.11	VFSNGADLSGVTEEAPLK
						917.551	2	0.1712	115.34	VFSNGADLSGVTEEAPLK
						917.589	2	0.2478	110.06	VFSNGADLSGVTEEAPLK
						917.59	2	0.2503	118.68	VFSNGADLSGVTEEAPLK
						917.592	2	0.2534	115.05	VFSNGADLSGVTEEAPLK
						612.077	3	0.2944	39.82	VFSNGADLSGVTEEAPLK
						917.669	2	0.4075	127.27	VFSNGADLSGVTEEAPLK
						917.704	2	0.4783	110.14	VFSNGADLSGVTEEAPLK
						917.861	2	0.7913	109.95	VFSNGADLSGVTEEAPLK
						917.942	2	0.9531	104.39	VFSNGADLSGVTEEAPLK
						946.124	2	-0.6153	27.87	DTEEEDFHVDQVTTVK
						946.206	2	-0.4513	75.78	DTEEEDFHVDQVTTVK
						946.437	2	0.0116	93.66	DTEEEDFHVDQVTTVK
						631.296	3	0.0182	37.29	DTEEEDFHVDQVTTVK
						946.443	2	0.0226	48.65	DTEEEDFHVDQVTTVK
						946.456	2	0.0487	108.36	DTEEEDFHVDQVTTVK
						946.466	2	0.0692	96.69	DTEEEDFHVDQVTTVK
						946.471	2	0.0797	28.59	DTEEEDFHVDQVTTVK
						946.473	2	0.0827	68.8	DTEEEDFHVDQVTTVK
						946.514	2	0.1659	108.22	DTEEEDFHVDQVTTVK
						631.35	3	0.1801	35.66	DTEEEDFHVDQVTTVK
						946.528	2	0.1935	78.22	DTEEEDFHVDQVTTVK
						631.375	3	0.2541	29.85	DTEEEDFHVDQVTTVK
						946.562	2	0.2609	105.62	DTEEEDFHVDQVTTVK
						946.566	2	0.2694	85.11	DTEEEDFHVDQVTTVK
						631.405	3	0.3438	41.84	DTEEEDFHVDQVTTVK
						631.412	3	0.3665	37.01	DTEEEDFHVDQVTTVK
						631.419	3	0.3869	54.42	DTEEEDFHVDQVTTVK
						631.482	3	0.5753	28.3	DTEEEDFHVDQVTTVK
						631.49	3	0.5985	34.99	DTEEEDFHVDQVTTVK
						631.509	3	0.6578	37.78	DTEEEDFHVDQVTTVK
						631.542	3	0.7549	21	DTEEEDFHVDQVTTVK
						631.574	3	0.851	31.13	DTEEEDFHVDQVTTVK
						946.909	2	0.9555	87.76	DTEEEDFHVDQVTTVK
						1130.01	2	-0.1318	62.69	GTEAAGAMFLEAIPMSIPPEVK
						1130.04	2	-0.0586	87.61	GTEAAGAMFLEAIPMSIPPEVK
						753.738	3	0.0607	33.53	GTEAAGAMFLEAIPMSIPPEVK
						1130.5	2	0.8469	98.04	GTEAAGAMFLEAIPMSIPPEVK
						1137.61	2	-0.9314	71.59	GTEAAGAMFLEAIPMSIPPEVK	Oxidation (M)
						758.865	3	-0.5544	38.64	GTEAAGAMFLEAIPMSIPPEVK	Oxidation (M)
						1137.94	2	-0.2657	77.34	GTEAAGAMFLEAIPMSIPPEVK	Oxidation (M)
						1138.1	2	0.0522	59.06	GTEAAGAMFLEAIPMSIPPEVK	Oxidation (M)
						759.092	3	0.1282	39.51	GTEAAGAMFLEAIPMSIPPEVK	Oxidation (M)
						759.175	3	0.3746	73.09	GTEAAGAMFLEAIPMSIPPEVK	Oxidation (M)
						1138.44	2	0.7358	89.49	GTEAAGAMFLEAIPMSIPPEVK	Oxidation (M)
						759.296	3	0.7387	32.12	GTEAAGAMFLEAIPMSIPPEVK	Oxidation (M)
						1145.62	2	-0.8992	66.66	GTEAAGAMFLEAIPMSIPPEVK	2 Oxidation (M)
						764.261	3	-0.3617	25.06	GTEAAGAMFLEAIPMSIPPEVK	2 Oxidation (M)
						1145.89	2	-0.3543	30.41	GTEAAGAMFLEAIPMSIPPEVK	2 Oxidation (M)
						1145.92	2	-0.3016	74.68	GTEAAGAMFLEAIPMSIPPEVK	2 Oxidation (M)
						1145.92	2	-0.2874	35.17	GTEAAGAMFLEAIPMSIPPEVK	2 Oxidation (M)
						764.31	3	-0.2138	74.23	GTEAAGAMFLEAIPMSIPPEVK	2 Oxidation (M)
						1146.01	2	-0.1131	88.03	GTEAAGAMFLEAIPMSIPPEVK	2 Oxidation (M)
						1146.04	2	-0.0557	79.76	GTEAAGAMFLEAIPMSIPPEVK	2 Oxidation (M)
						764.367	3	-0.0427	54.6	GTEAAGAMFLEAIPMSIPPEVK	2 Oxidation (M)
						764.515	3	0.4005	70.16	GTEAAGAMFLEAIPMSIPPEVK	2 Oxidation (M)
						1146.29	2	0.4438	114.4	GTEAAGAMFLEAIPMSIPPEVK	2 Oxidation (M)
						1146.33	2	0.518	82.13	GTEAAGAMFLEAIPMSIPPEVK	2 Oxidation (M)
						1146.37	2	0.6066	88.37	GTEAAGAMFLEAIPMSIPPEVK	2 Oxidation (M)
						1146.49	2	0.8366	103.55	GTEAAGAMFLEAIPMSIPPEVK	2 Oxidation (M)
						1146.56	2	0.9814	94.76	GTEAAGAMFLEAIPMSIPPEVK	2 Oxidation (M)
						1287.56	2	-0.2374	118.48	TLNQPDSQLQLTTGNGLFLSEGLK
						858.717	3	-0.2053	48.54	TLNQPDSQLQLTTGNGLFLSEGLK
						1287.59	2	-0.1749	115.93	TLNQPDSQLQLTTGNGLFLSEGLK
						858.793	3	0.0234	44.09	TLNQPDSQLQLTTGNGLFLSEGLK
						858.837	3	0.1558	45.58	TLNQPDSQLQLTTGNGLFLSEGLK
						1287.8	2	0.2589	121.21	TLNQPDSQLQLTTGNGLFLSEGLK
						1287.86	2	0.3722	134	TLNQPDSQLQLTTGNGLFLSEGLK
						858.979	3	0.5815	42.95	TLNQPDSQLQLTTGNGLFLSEGLK
						1288.06	2	0.7685	109.6	TLNQPDSQLQLTTGNGLFLSEGLK
9	P01023	Alpha-2-macroglobulin OS=Homo sapiens GN=A2M PE=1 SV=3	3166	164613	43	724.216	1	-0.2196	23.26	GVPIPNK
						380.964	2	0.5461	31.79	VDSHFR
						414.874	2	0.284	25.72	SDIAPVAR
						886.3	1	-0.1419	31.52	YGAATFTR
						443.748	2	0.0461	53.01	YGAATFTR
						443.764	2	0.0779	58.08	YGAATFTR
						444.013	2	0.5778	47.18	YGAATFTR
						523.848	2	0.1004	37.49	FEVQVTVPK
						523.89	2	0.1843	58.1	FEVQVTVPK
						523.898	2	0.2007	67.06	FEVQVTVPK
						524.067	2	0.5392	75.83	FEVQVTVPK
						524.078	2	0.5616	47.81	FEVQVTVPK
						542.815	2	0.0086	59.11	GHFSISIPVK
						542.995	2	0.3675	44.22	GHFSISIPVK
						543.093	2	0.5646	51.6	GHFSISIPVK
						543.134	2	0.6461	47.18	GHFSISIPVK
						560.405	2	-0.8324	30.58	SIYKPGQTVK
						561.177	2	0.7106	24.42	SIYKPGQTVK
						574.741	2	-0.1465	67.53	QGIPFFGQVR
						574.775	2	-0.0774	39.58	QGIPFFGQVR
						574.948	2	0.2671	49.67	QGIPFFGQVR
						575.093	2	0.5578	46.1	QGIPFFGQVR
						575.981	2	0.3773	37.89	SASNMAIVDVK	Oxidation (M)
						575.995	2	0.4045	63.28	SASNMAIVDVK	Oxidation (M)
						628.252	2	-0.1463	47.49	AIGYLNTGYQR
						628.411	2	0.1718	24.63	AIGYLNTGYQR
						628.477	2	0.3046	54.54	AIGYLNTGYQR
						630.415	2	0.2508	82.92	VGFYESDVMGR
						630.45	2	0.3204	80.58	VGFYESDVMGR
						630.491	2	0.4019	80.45	VGFYESDVMGR
						636.757	2	-0.1667	73.02	VTAAPQSVCALR
						636.777	2	-0.1272	75.32	VTAAPQSVCALR
						636.924	2	0.1687	65.59	VTAAPQSVCALR
						636.952	2	0.2249	55.74	VTAAPQSVCALR
						638.52	2	0.4651	77.51	VGFYESDVMGR	Oxidation (M)
						669.703	2	-0.2514	68.46	NALFCLESAWK
						669.745	2	-0.1674	62.48	NALFCLESAWK
						669.776	2	-0.1067	64.09	NALFCLESAWK
						670.038	2	0.4186	60.17	NALFCLESAWK
						670.131	2	0.6033	29.39	NALFCLESAWK
						697.645	2	-0.3975	59.31	NEDSLVFVQTDK
						697.966	2	0.244	82.35	NEDSLVFVQTDK
						698.017	2	0.3475	93.47	NEDSLVFVQTDK
						698.09	2	0.4927	68.4	NEDSLVFVQTDK
						471.335	3	-0.6243	28.58	EQAPHCICANGR
						473.632	3	0.2829	21.65	HYDGSYSTFGER
						724.938	2	0.2256	69.45	DMYSFLEDMGLK
						724.99	2	0.3297	71.52	DMYSFLEDMGLK
						732.889	2	0.1324	56.05	DMYSFLEDMGLK	Oxidation (M)
						746.19	2	-0.4223	54.9	NQGNTWLTAFVLK
						746.533	2	0.2633	86.7	NQGNTWLTAFVLK
						746.573	2	0.344	80.11	NQGNTWLTAFVLK
						746.862	2	0.9207	94.57	NQGNTWLTAFVLK
						756.445	2	0.1123	36.64	AAQVTIQSSGTFSSK
						756.577	2	0.3765	89.77	AAQVTIQSSGTFSSK
						756.624	2	0.4705	113.83	AAQVTIQSSGTFSSK
						765.573	2	0.4419	69.24	TAQEGDHGSHVYTK
						510.801	3	0.6895	31.52	TAQEGDHGSHVYTK
						510.871	3	0.8996	20.64	TAQEGDHGSHVYTK
						510.872	3	0.9024	39.65	TAQEGDHGSHVYTK
						778.05	2	0.3086	69.62	VTGEGCVYLQTSLK
						802.593	2	-0.6642	49.69	IAQWQSFQLEGGLK
						802.652	2	-0.5472	44.78	IAQWQSFQLEGGLK
						808.939	2	-0.9766	24.39	TEVSSNHVLIYLDK
						836.657	2	-0.5524	31.69	TEHPFTVEEFVLPK
						558.275	3	-0.0478	49.5	TEHPFTVEEFVLPK
						837.048	2	0.2304	74.96	TEHPFTVEEFVLPK
						558.388	3	0.2904	40	TEHPFTVEEFVLPK
						837.085	2	0.3043	72.62	TEHPFTVEEFVLPK
						558.402	3	0.3322	47.16	TEHPFTVEEFVLPK
						837.123	2	0.3802	53.92	TEHPFTVEEFVLPK
						837.182	2	0.499	74.72	TEHPFTVEEFVLPK
						837.422	2	0.978	53.43	TEHPFTVEEFVLPK
						849.066	2	-0.7169	22.81	SSSNEEVMFLTVQVK
						849.394	2	-0.0599	23.66	SSSNEEVMFLTVQVK
						849.461	2	0.0734	57.16	SSSNEEVMFLTVQVK
						922.796	2	-0.4523	29.42	LLIYAVLPTGDVIGDSAK
						924.603	2	-0.6822	90.08	QFSFPLSSEPFQGSYK
						925.038	2	0.1881	89.51	QFSFPLSSEPFQGSYK
						925.13	2	0.3722	71.74	QFSFPLSSEPFQGSYK
						925.253	2	0.6176	79.4	QFSFPLSSEPFQGSYK
						942.541	2	0.0271	91.16	VSVQLEASPAFLAVPVEK
						942.594	2	0.1335	34.26	VSVQLEASPAFLAVPVEK
						942.686	2	0.3166	107.46	VSVQLEASPAFLAVPVEK
						942.861	2	0.6667	101.19	VSVQLEASPAFLAVPVEK
						634.279	3	0.9427	32.28	FSGQLNSHGCFYQQVK
						1022.95	2	-0.2093	47.95	LLLQQVSLPELPGEYSMK
						1022.95	2	-0.2085	39.63	LLLQQVSLPELPGEYSMK
						1023.02	2	-0.0589	91.01	LLLQQVSLPELPGEYSMK
						1023.19	2	0.2771	43.65	LLLQQVSLPELPGEYSMK
						1023.28	2	0.4594	97.66	LLLQQVSLPELPGEYSMK
						1023.35	2	0.5969	89.51	LLLQQVSLPELPGEYSMK
						683.823	3	0.4032	24.98	VDLSFSPSQSLPASHAHLR
						683.835	3	0.4377	35.46	VDLSFSPSQSLPASHAHLR
						683.864	3	0.5263	49.48	VDLSFSPSQSLPASHAHLR
						683.876	3	0.5611	64.42	VDLSFSPSQSLPASHAHLR
						683.897	3	0.6244	36.76	VDLSFSPSQSLPASHAHLR
						1030.76	2	-0.5875	63.39	LLLQQVSLPELPGEYSMK	Oxidation (M)
						1030.88	2	-0.2921	28.96	AFQPFFVELTMPYSVIR	Oxidation (M)
						1030.9	2	-0.2611	106.51	AFQPFFVELTMPYSVIR	Oxidation (M)
						687.611	3	-0.2334	31.09	AFQPFFVELTMPYSVIR	Oxidation (M)
						1030.95	2	-0.1546	66.72	AFQPFFVELTMPYSVIR	Oxidation (M)
						1031.21	2	0.3212	59.74	LLLQQVSLPELPGEYSMK	Oxidation (M)
						1031.46	2	0.8244	79.36	LLLQQVSLPELPGEYSMK	Oxidation (M)
						1031.48	2	0.9084	103.31	AFQPFFVELTMPYSVIR	Oxidation (M)
						1031.53	2	0.965	81.6	LLLQQVSLPELPGEYSMK	Oxidation (M)
						1069.3	2	0.539	101.76	HNVYINGITYTPVSSTNEK
						713.275	3	0.7536	22.28	HNVYINGITYTPVSSTNEK
						722.017	3	0.8555	33.79	VSNQTLSLFFTVLQDVPVR
						745.451	3	0.461	63.52	KYSDASDCHGEDSQAFCEK
						1145.87	2	0.737	81.38	DLTGFPGPLNDQDNEDCINR
						796.599	3	0.5871	59.55	QQNAQGGFSSTQDTVVALHALSK
						796.637	3	0.7021	54.57	QQNAQGGFSSTQDTVVALHALSK
						796.689	3	0.8581	42.97	QQNAQGGFSSTQDTVVALHALSK
						796.71	3	0.92	24.6	QQNAQGGFSSTQDTVVALHALSK
						1198.81	2	-0.54	67.24	ETTFNSLLCPSGGEVSEELSLK
						1199.01	2	-0.1436	103.85	ETTFNSLLCPSGGEVSEELSLK
						1199.13	2	0.1003	87.8	ETTFNSLLCPSGGEVSEELSLK
						825.856	3	0.3316	52.69	SLFTDLEAENDVLHCVAFAVPK
						825.997	3	0.7548	44.57	SLFTDLEAENDVLHCVAFAVPK
						1238.5	2	0.7732	73.57	SLFTDLEAENDVLHCVAFAVPK
						1275.01	2	0.9238	103.26	VYDYYETDEFAIAEYNAPCSK
						942.594	3	-0.6701	39.98	VVSMDENFHPLNELIPLVYIQDPK	Oxidation (M)
						1459.15	2	-0.2348	84.42	AVDQSVLLMKPDAELSASSVYNLLPEK
						1055.41	3	0.6503	93.48	YNILPEKEEFPFALGVQTLPQTCDEPK
10	V9HWA9	Epididymis secretory sperm binding protein Li 62p OS=Homo sapiens GN=HEL-S-62p PE=2 SV=1	2768	188569	40	680.37	1	-0.028	22.21	FLTTAK
						680.414	1	0.0166	33.06	FLTTAK
						385.174	2	-0.1162	25.2	VVPEGIR
						385.238	2	0.0131	21	VVPEGIR
						385.34	2	0.2163	25.19	VVPEGIR
						403.54	2	0.5911	26.45	TFISPIK
						413.046	2	0.6103	33.82	ASHLGLAR
						448.226	2	0.9324	23.4	LMNIFLK	Oxidation (M)
						450.055	2	0.6241	30.48	AVLYNYR
						531.702	2	-0.0926	35.77	ADIGCTPGSGK
						531.958	2	0.4201	64.22	ADIGCTPGSGK
						531.978	2	0.46	73.65	ADIGCTPGSGK
						532.027	2	0.5588	58.27	ADIGCTPGSGK
						556.019	2	0.4047	78.04	VLLDGVQNPR
						556.03	2	0.4264	57.46	VLLDGVQNPR
						570.55	2	0.5515	27.62	FYYIYNEK
						574.951	2	0.2527	62.83	HQQTVTIPPK
						575.064	2	0.4791	51.03	HQQTVTIPPK
						575.145	2	0.6398	42.99	HQQTVTIPPK
						595.716	2	-0.1965	21.64	DFDFVPPVVR
						595.762	2	-0.1031	23.69	DFDFVPPVVR
						595.855	2	0.0817	23.36	DFDFVPPVVR
						404.914	3	0.043	22.99	VTIKPAPETEK
						607.112	2	0.533	25.1	VTIKPAPETEK
						612.884	2	0.1646	23.38	YYTYLIMNK	Oxidation (M)
						619.903	2	0.0771	29.52	KVLLDGVQNPR
						622.118	2	0.5776	31.26	QPVPGQQMTLK	Oxidation (M)
						634.197	2	0.768	54.04	NTMILEICTR	Oxidation (M)
						649.915	2	0.2728	66.49	CAEENCFIQK
						668.671	2	0.6041	46.71	APSTWLTAYVVK
						668.686	2	0.6336	55.68	APSTWLTAYVVK
						668.776	2	0.8143	68.6	APSTWLTAYVVK
						668.834	2	0.9297	65.95	APSTWLTAYVVK
						464.004	3	0.2996	30.49	KQELSEAEQATR
						701.599	2	0.3559	28.43	SSLSVPYVIVPLK
						735.814	2	-0.1593	112.01	IPIEDGSGEVVLSR
						736.05	2	0.3125	57.97	IPIEDGSGEVVLSR
						736.24	2	0.6921	87.76	IPIEDGSGEVVLSR
						746.668	2	0.4973	37.7	RAPSTWLTAYVVK
						756.236	2	-0.3577	107.87	LVAYYTLIGASGQR
						756.445	2	0.0607	84.88	LVAYYTLIGASGQR
						756.504	2	0.1793	96.91	LVAYYTLIGASGQR
						821.179	2	-0.4174	38.5	AGDFLEANYMNLQR
						821.43	2	0.0842	29.93	AGDFLEANYMNLQR
						821.7	2	0.6237	58.78	AGDFLEANYMNLQR
						828.303	2	-0.2686	31.68	TVMVNIENPEGIPVK	Oxidation (M)
						828.455	2	0.0352	66.33	TVMVNIENPEGIPVK	Oxidation (M)
						828.547	2	0.2187	89.46	TVMVNIENPEGIPVK	Oxidation (M)
						828.756	2	0.6379	80.21	TVMVNIENPEGIPVK	Oxidation (M)
						834.479	2	0.2128	68.62	VYAYYNLEESCTR
						844.615	2	0.3761	33.68	SYTVAIAGYALAQMGR	Oxidation (M)
						894.16	2	-0.6555	93.71	SGIPIVTSPYQIHFTK
						894.409	2	-0.1592	57.27	SGIPIVTSPYQIHFTK
						894.429	2	-0.1179	40.99	SGIPIVTSPYQIHFTK
						894.522	2	0.0676	36.25	SGIPIVTSPYQIHFTK
						894.593	2	0.2107	73.43	SGIPIVTSPYQIHFTK
						894.598	2	0.2207	68.11	SGIPIVTSPYQIHFTK
						596.907	3	0.7366	36.35	SGIPIVTSPYQIHFTK
						895.45	2	0.0287	92.83	DICEEQVNSLPGSITK
						895.457	2	0.0422	92.12	DICEEQVNSLPGSITK
						601.275	3	0.8792	33.25	VELLHNPAFCSLATTK
						921.601	2	0.2045	72.92	VHQYFNVELIQPGAVK
						614.784	3	0.3479	43.81	VHQYFNVELIQPGAVK
						614.883	3	0.6438	47.53	VHQYFNVELIQPGAVK
						619.517	3	0.6815	62.77	SEETKENEGFTVTAEGK
						631.144	3	0.342	34.19	LSINTHPSQKPLSITVR
						631.258	3	0.684	60.73	LSINTHPSQKPLSITVR
						631.347	3	0.9492	59.19	LSINTHPSQKPLSITVR
						668.238	3	0.7337	35.87	SGQSEDRQPVPGQQMTLK	Oxidation (M)
						686.352	3	0.941	41.41	VRVELLHNPAFCSLATTK
						1083.58	2	0.1564	87.05	AYYENSPQQVFSTEFEVK
						1083.62	2	0.2235	89.2	AYYENSPQQVFSTEFEVK
						1083.62	2	0.2294	84.61	AYYENSPQQVFSTEFEVK
						1083.75	2	0.4909	83.02	AYYENSPQQVFSTEFEVK
						1083.88	2	0.7567	67.49	AYYENSPQQVFSTEFEVK
						1083.96	2	0.9115	76.23	AYYENSPQQVFSTEFEVK
						1099.3	2	-0.5371	74.8	VPVAVQGEDTVQSLTQGDGVAK
						1099.36	2	-0.4261	64.9	VPVAVQGEDTVQSLTQGDGVAK
						1099.41	2	-0.3116	110.53	VPVAVQGEDTVQSLTQGDGVAK
						1099.54	2	-0.062	110.73	VPVAVQGEDTVQSLTQGDGVAK
						1099.58	2	0.0251	128.07	VPVAVQGEDTVQSLTQGDGVAK
						733.416	3	0.1036	45.98	VPVAVQGEDTVQSLTQGDGVAK
						1099.63	2	0.1189	109.28	VPVAVQGEDTVQSLTQGDGVAK
						1099.66	2	0.1928	117.15	VPVAVQGEDTVQSLTQGDGVAK
						733.461	3	0.237	66.7	VPVAVQGEDTVQSLTQGDGVAK
						1099.72	2	0.3081	128.24	VPVAVQGEDTVQSLTQGDGVAK
						733.509	3	0.3809	66.54	VPVAVQGEDTVQSLTQGDGVAK
						1099.8	2	0.4565	133.09	VPVAVQGEDTVQSLTQGDGVAK
						1100	2	0.8676	114.78	VPVAVQGEDTVQSLTQGDGVAK
						1100.07	2	0.9931	107.2	VPVAVQGEDTVQSLTQGDGVAK
						1248.03	2	0.9012	181.18	DYAGVFSDAGLTFTSSSGQQTAQR
						860.154	3	0.1396	25.88	TMQALPYSTVGNSNNYLHLSVLR
						860.318	3	0.6312	22.25	TMQALPYSTVGNSNNYLHLSVLR
						865.383	3	-0.1674	43.46	TMQALPYSTVGNSNNYLHLSVLR	Oxidation (M)
						865.616	3	0.5317	56.65	TMQALPYSTVGNSNNYLHLSVLR	Oxidation (M)
						919.253	3	0.4538	51.25	EGVQKEDIPPADLSDQVPDTESETR
						919.258	3	0.4684	25.75	EGVQKEDIPPADLSDQVPDTESETR
11	P0DOX7	Immunoglobulin kappa light chain OS=Homo sapiens PE=1 SV=1	2754	23650	8	375.296	2	0.1881	27.2	VTITCR
						751.632	2	-0.5023	71.63	DSTYSLSSTLTLSK
						751.667	2	-0.4327	67.27	DSTYSLSSTLTLSK
						751.717	2	-0.3324	82.8	DSTYSLSSTLTLSK
						751.745	2	-0.2762	75.32	DSTYSLSSTLTLSK
						751.784	2	-0.1976	70.07	DSTYSLSSTLTLSK
						751.786	2	-0.193	70.88	DSTYSLSSTLTLSK
						751.93	2	0.0935	52.52	DSTYSLSSTLTLSK
						752.034	2	0.3018	67.43	DSTYSLSSTLTLSK
						752.045	2	0.3246	70.63	DSTYSLSSTLTLSK
						752.081	2	0.3969	57.76	DSTYSLSSTLTLSK
						898.961	2	-0.9806	79.84	SGTASVVCLLNNFYPR
						600.061	3	0.2733	60.46	SGTASVVCLLNNFYPR
						600.105	3	0.4048	44.84	SGTASVVCLLNNFYPR
						899.825	2	0.7472	40.32	SGTASVVCLLNNFYPR
						626.03	3	0.1482	34.58	VYACEVTHQGLSSPVTK
						938.565	2	0.1949	83.26	VYACEVTHQGLSSPVTK
						938.578	2	0.2225	84.63	VYACEVTHQGLSSPVTK
						938.579	2	0.2235	106.17	VYACEVTHQGLSSPVTK
						938.579	2	0.2237	87.02	VYACEVTHQGLSSPVTK
						938.583	2	0.2311	98.05	VYACEVTHQGLSSPVTK
						938.596	2	0.2569	78.59	VYACEVTHQGLSSPVTK
						938.596	2	0.2584	96.55	VYACEVTHQGLSSPVTK
						938.612	2	0.2899	88.82	VYACEVTHQGLSSPVTK
						938.616	2	0.2984	86.27	VYACEVTHQGLSSPVTK
						626.12	3	0.4196	37.88	VYACEVTHQGLSSPVTK
						938.678	2	0.4227	85.43	VYACEVTHQGLSSPVTK
						938.735	2	0.5362	80.07	VYACEVTHQGLSSPVTK
						626.163	3	0.5474	41.19	VYACEVTHQGLSSPVTK
						626.172	3	0.5738	49.65	VYACEVTHQGLSSPVTK
						626.174	3	0.5818	57.15	VYACEVTHQGLSSPVTK
						626.177	3	0.5899	40.77	VYACEVTHQGLSSPVTK
						626.185	3	0.6128	37.95	VYACEVTHQGLSSPVTK
						626.197	3	0.6503	37.44	VYACEVTHQGLSSPVTK
						626.235	3	0.7646	54.42	VYACEVTHQGLSSPVTK
						626.242	3	0.7853	52.54	VYACEVTHQGLSSPVTK
						626.245	3	0.7946	45.21	VYACEVTHQGLSSPVTK
						626.249	3	0.8041	42.02	VYACEVTHQGLSSPVTK
						626.251	3	0.8107	48.62	VYACEVTHQGLSSPVTK
						626.251	3	0.8131	41.55	VYACEVTHQGLSSPVTK
						626.262	3	0.8446	51.05	VYACEVTHQGLSSPVTK
						626.263	3	0.847	55.55	VYACEVTHQGLSSPVTK
						626.266	3	0.8565	39.84	VYACEVTHQGLSSPVTK
						626.271	3	0.8719	21.87	VYACEVTHQGLSSPVTK
						626.274	3	0.8817	55.01	VYACEVTHQGLSSPVTK
						626.28	3	0.8977	27.19	VYACEVTHQGLSSPVTK
						938.925	2	0.9156	53.32	VYACEVTHQGLSSPVTK
						946.99	2	0.0716	123.69	DIQMTQSPSTLSASVGDR
						1002.11	2	0.1677	51.04	GTVAAPSVFIFPPSDEQLK
						1068.29	2	-0.4006	143.41	VDNALQSGNSQESVTEQDSK
						1068.48	2	-0.0112	123.64	VDNALQSGNSQESVTEQDSK
						1068.49	2	-0.0048	120.03	VDNALQSGNSQESVTEQDSK
						1068.53	2	0.0858	118.99	VDNALQSGNSQESVTEQDSK
						1068.55	2	0.129	133.94	VDNALQSGNSQESVTEQDSK
						1068.55	2	0.1307	120.25	VDNALQSGNSQESVTEQDSK
						1068.64	2	0.3023	141.8	VDNALQSGNSQESVTEQDSK
						1068.69	2	0.4088	123.43	VDNALQSGNSQESVTEQDSK
						1068.91	2	0.8472	136.08	VDNALQSGNSQESVTEQDSK
						1068.94	2	0.9019	132.1	VDNALQSGNSQESVTEQDSK
						1068.97	2	0.9576	118.71	VDNALQSGNSQESVTEQDSK
						1207.27	3	0.0855	139.48	VDNALQSGNSQESVTEQDSKDSTYSLSSTLTLSK
						1207.35	3	0.3228	129.61	VDNALQSGNSQESVTEQDSKDSTYSLSSTLTLSK
						1207.36	3	0.3455	123.63	VDNALQSGNSQESVTEQDSKDSTYSLSSTLTLSK
						1207.36	3	0.3663	118.7	VDNALQSGNSQESVTEQDSKDSTYSLSSTLTLSK
12	A0A140VJJ6	Testicular tissue protein Li 70 OS=Homo sapiens PE=2 SV=1	2105	50092	16	426.138	2	-0.1726	20.43	NWIQYK
						851.392	1	-0.0487	30.75	NWIQYK
						426.269	2	0.0897	22.77	NWIQYK
						517.632	2	-0.2698	47.15	VGPEADKYR
						559.412	2	0.2887	32.92	VELEDWNGR
						575.702	2	-0.1118	41.36	TSTADYAMFK	Oxidation (M)
						647.116	2	-0.5316	21.28	QSGLYFIKPLK
						647.257	2	-0.2494	63.58	QSGLYFIKPLK
						647.356	2	-0.0519	59.69	QSGLYFIKPLK
						647.394	2	0.0238	56.69	QSGLYFIKPLK
						647.423	2	0.0833	46.11	QSGLYFIKPLK
						432.001	3	0.2314	37.93	QSGLYFIKPLK
						647.51	2	0.2554	43.63	QSGLYFIKPLK
						647.591	2	0.4192	30.16	QSGLYFIKPLK
						647.677	2	0.5902	50.3	QSGLYFIKPLK
						432.257	3	0.9989	32.53	QSGLYFIKPLK
						757.361	2	-0.0125	77.41	YLQEIYNSNNQK
						757.481	2	0.2276	66.45	YLQEIYNSNNQK
						757.5	2	0.2641	80.19	YLQEIYNSNNQK
						773.397	2	-0.0273	52.61	LTIGEGQQHHLGGAK
						842.12	2	0.2742	110.87	IHLISTQSAIPYALR
						842.123	2	0.2795	106.8	IHLISTQSAIPYALR
						842.123	2	0.2808	110.73	IHLISTQSAIPYALR
						842.177	2	0.3886	112.72	IHLISTQSAIPYALR
						561.914	3	0.7678	25.64	IHLISTQSAIPYALR
						561.983	3	0.9758	33.55	IHLISTQSAIPYALR
						947.423	2	-0.0748	79.36	ASTPNGYDNGIIWATWK
						947.795	2	0.6689	90.18	ASTPNGYDNGIIWATWK
						671.55	3	0.7279	73.58	CHAGHLNGVYYQGGTYSK
						671.613	3	0.9166	43.67	CHAGHLNGVYYQGGTYSK
						736.23	3	-0.3645	20.22	EGFGHLSPTGTTEFWLGNEK
						736.41	3	0.1764	36.67	EGFGHLSPTGTTEFWLGNEK
						736.54	3	0.5655	43.86	EGFGHLSPTGTTEFWLGNEK
						736.542	3	0.5696	45.64	EGFGHLSPTGTTEFWLGNEK
						1104.48	2	0.9135	94.56	EGFGHLSPTGTTEFWLGNEK
						736.665	3	0.9405	51.15	EGFGHLSPTGTTEFWLGNEK
						1104.52	2	0.988	103.51	EGFGHLSPTGTTEFWLGNEK
						806.239	3	-0.3751	55.14	FGSYCPTTCGIADFLSTYQTK
						1208.92	2	-0.2446	125.89	FGSYCPTTCGIADFLSTYQTK
						806.289	3	-0.2247	65.29	FGSYCPTTCGIADFLSTYQTK
						1209.01	2	-0.0654	112.46	FGSYCPTTCGIADFLSTYQTK
						1209.09	2	0.1026	114.85	FGSYCPTTCGIADFLSTYQTK
						1209.32	2	0.5518	121.59	FGSYCPTTCGIADFLSTYQTK
						1209.4	2	0.7215	114.55	FGSYCPTTCGIADFLSTYQTK
						1209.47	2	0.8609	104.89	FGSYCPTTCGIADFLSTYQTK
						1209.48	2	0.876	117.1	FGSYCPTTCGIADFLSTYQTK
						806.673	3	0.9257	66.21	FGSYCPTTCGIADFLSTYQTK
						806.677	3	0.9382	67.76	FGSYCPTTCGIADFLSTYQTK
						1209.54	2	0.9991	100.19	FGSYCPTTCGIADFLSTYQTK
						1260.44	2	-0.3924	100.56	AIQLTYNPDESSKPNMIDAATLK
						840.86	3	0.3015	48.87	AIQLTYNPDESSKPNMIDAATLK
						840.915	3	0.4656	63.58	AIQLTYNPDESSKPNMIDAATLK
						841.008	3	0.7455	46.66	AIQLTYNPDESSKPNMIDAATLK
						1261.03	2	0.7841	94.68	AIQLTYNPDESSKPNMIDAATLK
						846.159	3	0.2022	34.16	AIQLTYNPDESSKPNMIDAATLK	Oxidation (M)
						846.354	3	0.787	45.44	AIQLTYNPDESSKPNMIDAATLK	Oxidation (M)
						846.365	3	0.8212	45.83	AIQLTYNPDESSKPNMIDAATLK	Oxidation (M)
						1331.43	2	0.617	114.7	ANQQFLVYCEIDGSGNGWTVFQK
						923.635	3	0.5548	80.6	VAQLEAQCQEPCKDTVQIHDITGK
						923.666	3	0.6489	74.54	VAQLEAQCQEPCKDTVQIHDITGK
						923.666	3	0.6493	21.22	VAQLEAQCQEPCKDTVQIHDITGK
						1417.44	2	-0.3046	114.76	LTYAYFAGGDAGDAFDGFDFGDDPSDK
13	S6BGE0	IgG H chain OS=Homo sapiens PE=2 SV=1	1814	32674	7	835.306	1	-0.1282	34.34	DTLMISR
						851.386	1	-0.0429	38.31	DTLMISR	Oxidation (M)
						575.799	2	-0.0407	82.95	GTLVTVSSASTK
						575.917	2	0.1944	67.98	GTLVTVSSASTK
						575.981	2	0.3231	37.59	GTLVTVSSASTK
						576.04	2	0.4414	58.5	GTLVTVSSASTK
						593.565	2	-0.5244	32.63	GPSVFPLAPSSK
						593.66	2	-0.3329	49.46	GPSVFPLAPSSK
						593.678	2	-0.2989	47.87	GPSVFPLAPSSK
						593.698	2	-0.2582	52.39	GPSVFPLAPSSK
						593.743	2	-0.1671	67.84	GPSVFPLAPSSK
						593.857	2	0.0595	51.36	GPSVFPLAPSSK
						593.963	2	0.2716	56.47	GPSVFPLAPSSK
						594.015	2	0.376	41.97	GPSVFPLAPSSK
						594.02	2	0.387	53.9	GPSVFPLAPSSK
						594.06	2	0.4657	45.3	GPSVFPLAPSSK
						594.073	2	0.4921	54.41	GPSVFPLAPSSK
						594.111	2	0.567	49.99	GPSVFPLAPSSK
						594.13	2	0.6051	46.03	GPSVFPLAPSSK
						594.173	2	0.6928	53.2	GPSVFPLAPSSK
						594.193	2	0.7319	45.24	GPSVFPLAPSSK
						661.162	2	-0.361	75.7	STSGGTAALGCLVK
						661.242	2	-0.2013	94.07	STSGGTAALGCLVK
						661.31	2	-0.0647	85.59	STSGGTAALGCLVK
						661.328	2	-0.0288	73.38	STSGGTAALGCLVK
						661.378	2	0.0701	74.97	STSGGTAALGCLVK
						661.404	2	0.1221	78.74	STSGGTAALGCLVK
						661.419	2	0.1532	88.16	STSGGTAALGCLVK
						661.44	2	0.1943	66.15	STSGGTAALGCLVK
						661.444	2	0.2029	80.95	STSGGTAALGCLVK
						661.462	2	0.2392	82.23	STSGGTAALGCLVK
						661.477	2	0.2688	77.49	STSGGTAALGCLVK
						661.479	2	0.2729	78.85	STSGGTAALGCLVK
						661.523	2	0.3613	85.59	STSGGTAALGCLVK
						661.721	2	0.7563	20.16	STSGGTAALGCLVK
						713.708	3	0.0818	38.86	TPEVTCVVVDVSHEDPEVK
						1070.11	2	0.1894	88.23	TPEVTCVVVDVSHEDPEVK
						713.818	3	0.412	48.44	TPEVTCVVVDVSHEDPEVK
						713.857	3	0.5302	55.14	TPEVTCVVVDVSHEDPEVK
						713.935	3	0.7632	42.1	TPEVTCVVVDVSHEDPEVK
						713.943	3	0.7862	41.37	TPEVTCVVVDVSHEDPEVK
						713.95	3	0.8071	45.75	TPEVTCVVVDVSHEDPEVK
						830.441	3	0.0014	52.73	GPSVFPLAPSSKSTSGGTAALGCLVK
						830.577	3	0.4091	43.41	GPSVFPLAPSSKSTSGGTAALGCLVK
						830.65	3	0.6274	48.71	GPSVFPLAPSSKSTSGGTAALGCLVK
						830.747	3	0.9193	47.51	GPSVFPLAPSSKSTSGGTAALGCLVK
						948.599	3	-0.6748	43.34	THTCPPCPAPELLGGPSVFLFPPKPK
						948.671	3	-0.4594	42.68	THTCPPCPAPELLGGPSVFLFPPKPK
						948.787	3	-0.1126	48.46	THTCPPCPAPELLGGPSVFLFPPKPK
						948.825	3	0.0027	57.53	THTCPPCPAPELLGGPSVFLFPPKPK
						948.848	3	0.0719	62.82	THTCPPCPAPELLGGPSVFLFPPKPK
						948.879	3	0.1646	83.64	THTCPPCPAPELLGGPSVFLFPPKPK
						948.89	3	0.1987	62.17	THTCPPCPAPELLGGPSVFLFPPKPK
						948.899	3	0.2243	83.55	THTCPPCPAPELLGGPSVFLFPPKPK
						948.933	3	0.3261	69.56	THTCPPCPAPELLGGPSVFLFPPKPK
						948.935	3	0.332	63.02	THTCPPCPAPELLGGPSVFLFPPKPK
						948.963	3	0.4166	72.52	THTCPPCPAPELLGGPSVFLFPPKPK
						948.991	3	0.4997	80.98	THTCPPCPAPELLGGPSVFLFPPKPK
						948.994	3	0.5099	67.12	THTCPPCPAPELLGGPSVFLFPPKPK
						949.015	3	0.5726	57.21	THTCPPCPAPELLGGPSVFLFPPKPK
						949.019	3	0.5861	77.04	THTCPPCPAPELLGGPSVFLFPPKPK
						949.028	3	0.6128	74.3	THTCPPCPAPELLGGPSVFLFPPKPK
						949.056	3	0.6967	71.55	THTCPPCPAPELLGGPSVFLFPPKPK
						949.062	3	0.7132	66.6	THTCPPCPAPELLGGPSVFLFPPKPK
						949.097	3	0.8186	67.69	THTCPPCPAPELLGGPSVFLFPPKPK
14	P00738	Haptoglobin OS=Homo sapiens GN=HP PE=1 SV=1	1782	45861	10	490.614	2	-0.2742	64.35	VGYVSGWGR
						490.663	2	-0.1771	64.25	VGYVSGWGR
						490.692	2	-0.1176	67.18	VGYVSGWGR
						490.711	2	-0.0802	52.93	VGYVSGWGR
						490.77	2	0.0381	59.28	VGYVSGWGR
						490.773	2	0.0438	65.11	VGYVSGWGR
						490.778	2	0.0538	65.2	VGYVSGWGR
						490.804	2	0.1059	65.09	VGYVSGWGR
						490.877	2	0.2512	79.27	VGYVSGWGR
						490.926	2	0.3491	79.65	VGYVSGWGR
						490.931	2	0.3605	50.58	VGYVSGWGR
						490.986	2	0.4695	60.45	VGYVSGWGR
						490.988	2	0.4736	67.44	VGYVSGWGR
						491.027	2	0.5522	66.83	VGYVSGWGR
						491.032	2	0.5616	52.56	VGYVSGWGR
						491.086	2	0.6692	57.8	VGYVSGWGR
						491.087	2	0.6728	47.67	VGYVSGWGR
						491.088	2	0.6744	62.06	VGYVSGWGR
						491.089	2	0.6755	52.24	VGYVSGWGR
						491.092	2	0.6819	59.78	VGYVSGWGR
						491.1	2	0.6979	57.81	VGYVSGWGR
						491.141	2	0.7805	55.7	VGYVSGWGR
						491.145	2	0.7875	57.12	VGYVSGWGR
						491.153	2	0.8045	43.78	VGYVSGWGR
						491.181	2	0.8596	64.09	VGYVSGWGR
						491.229	2	0.9556	50.18	VGYVSGWGR
						530.989	2	0.4185	40.15	VMPICLPSK	Oxidation (M)
						1203.26	1	-0.3815	38.65	VTSIQDWVQK
						602.149	2	-0.3462	72.49	VTSIQDWVQK
						602.216	2	-0.2129	44.9	VTSIQDWVQK
						425.729	3	0.5338	36.36	HYEGSTVPEKK
						645.654	2	-0.4291	84.96	DIAPTLTLYVGK
						1290.31	1	-0.4203	34.93	DIAPTLTLYVGK
						645.73	2	-0.2779	82.16	DIAPTLTLYVGK
						645.739	2	-0.2601	39.34	DIAPTLTLYVGK
						645.773	2	-0.1913	69.45	DIAPTLTLYVGK
						646	2	0.2626	46.55	DIAPTLTLYVGK
						646.012	2	0.2868	42.33	DIAPTLTLYVGK
						646.082	2	0.4269	39.8	DIAPTLTLYVGK
						646.087	2	0.4374	61.46	DIAPTLTLYVGK
						646.15	2	0.5626	38.92	DIAPTLTLYVGK
						855.239	2	0.6202	85.73	LRTEGDGVYTLNNEK
						862.011	2	-0.7999	99.8	YVMLPVADQDQCIR	Oxidation (M)
						862.423	2	0.025	101.86	YVMLPVADQDQCIR	Oxidation (M)
						862.427	2	0.0333	53.71	YVMLPVADQDQCIR	Oxidation (M)
						862.503	2	0.1839	104.8	YVMLPVADQDQCIR	Oxidation (M)
						862.507	2	0.1934	112.62	YVMLPVADQDQCIR	Oxidation (M)
						862.588	2	0.3555	72.9	YVMLPVADQDQCIR	Oxidation (M)
						918.043	2	0.1599	76.74	VMPICLPSKDYAEVGR
						612.577	3	0.7968	37.58	VMPICLPSKDYAEVGR
						918.369	2	0.8118	52.12	VMPICLPSKDYAEVGR
						926.003	2	0.0847	46.85	VMPICLPSKDYAEVGR	Oxidation (M)
						617.963	3	0.9599	39.35	VMPICLPSKDYAEVGR	Oxidation (M)
						617.966	3	0.9705	26.07	VMPICLPSKDYAEVGR	Oxidation (M)
						620.043	3	0.195	73.78	AVGDKLPECEAVCGKPK
						620.154	3	0.5284	84.83	AVGDKLPECEAVCGKPK
						620.252	3	0.8209	60.46	AVGDKLPECEAVCGKPK
						724.609	3	-0.245	45.36	SPVGVQPILNEHTFCAGMSK
						1086.59	2	0.108	114.18	SPVGVQPILNEHTFCAGMSK
						1086.6	2	0.1441	127	SPVGVQPILNEHTFCAGMSK
						730.17	3	0.4419	64.56	SPVGVQPILNEHTFCAGMSK	Oxidation (M)
						730.187	3	0.4934	49.92	SPVGVQPILNEHTFCAGMSK	Oxidation (M)
						730.223	3	0.6014	42.64	SPVGVQPILNEHTFCAGMSK	Oxidation (M)
						730.352	3	0.9879	59.23	SPVGVQPILNEHTFCAGMSK	Oxidation (M)
15	Q96K68	cDNA FLJ14473 fis, clone MAMMA1001080, highly similar to Homo sapiens SNC73 protein (SNC73) mRNA OS=Homo sapiens PE=2 SV=1	1762	54195	13	601.225	1	-0.1414	30.47	DVLVR
						601.356	1	-0.0107	29.48	DVLVR
						601.361	1	-0.0057	30.76	DVLVR
						409.683	2	-0.0446	32.12	VAAEDWK
						409.709	2	0.0069	34.62	VAAEDWK
						409.937	2	0.4622	29.81	VAAEDWK
						409.993	2	0.5746	32.81	VAAEDWK
						415.843	2	0.2602	27.58	SVTCHVK
						448.701	2	-0.0673	32.88	YLTWASR
						449.118	2	0.766	32.83	YLTWASR
						931.35	1	-0.1963	37.4	TPLTATLSK
						466.184	2	-0.1852	51.7	TPLTATLSK
						466.216	2	-0.1206	50.25	TPLTATLSK
						466.244	2	-0.0649	51.98	TPLTATLSK
						466.308	2	0.0635	39.16	TPLTATLSK
						466.329	2	0.1048	40.16	TPLTATLSK
						466.368	2	0.1837	46.42	TPLTATLSK
						466.481	2	0.4081	48.88	TPLTATLSK
						470.658	2	-0.1756	46.36	SAVQGPPER
						470.68	2	-0.1312	32.44	SAVQGPPER
						470.783	2	0.0732	31.94	SAVQGPPER
						470.955	2	0.4175	30.75	SAVQGPPER
						470.978	2	0.4643	24.31	SAVQGPPER
						666.909	2	0.2224	22.03	VDDTAVYYCAR
						670.089	2	0.4868	71.46	NSLYLQMNSLR
						770.879	2	0.0233	45.97	DASGVTFTWTPSSGK
						770.928	2	0.1218	44.65	DASGVTFTWTPSSGK
						771	2	0.266	86.54	DASGVTFTWTPSSGK
						771.014	2	0.2932	68.39	DASGVTFTWTPSSGK
						771.112	2	0.4895	86.63	DASGVTFTWTPSSGK
						918.091	2	-0.7762	108.16	QEPSQGTTTFAVTSILR
						918.271	2	-0.4158	71.34	QEPSQGTTTFAVTSILR
						918.307	2	-0.3435	106.97	QEPSQGTTTFAVTSILR
						918.316	2	-0.326	118.07	QEPSQGTTTFAVTSILR
						918.321	2	-0.3142	59.11	QEPSQGTTTFAVTSILR
						918.392	2	-0.1731	58.62	QEPSQGTTTFAVTSILR
						918.394	2	-0.1697	115.32	QEPSQGTTTFAVTSILR
						612.655	3	0.0011	63.26	QEPSQGTTTFAVTSILR
						918.51	2	0.0622	116.69	QEPSQGTTTFAVTSILR
						918.541	2	0.1247	115	QEPSQGTTTFAVTSILR
						918.577	2	0.196	120.48	QEPSQGTTTFAVTSILR
						918.587	2	0.2173	120.13	QEPSQGTTTFAVTSILR
						918.596	2	0.2343	101.93	QEPSQGTTTFAVTSILR
						918.633	2	0.3093	103.79	QEPSQGTTTFAVTSILR
						918.748	2	0.5383	107.06	QEPSQGTTTFAVTSILR
						918.767	2	0.5769	108.78	QEPSQGTTTFAVTSILR
						918.89	2	0.8237	104.75	QEPSQGTTTFAVTSILR
						1168.86	2	-0.4144	84.49	KGDTFSCMVGHEALPLAFTQK
						779.691	3	-0.078	59.6	KGDTFSCMVGHEALPLAFTQK
						779.844	3	0.3795	60.61	KGDTFSCMVGHEALPLAFTQK
						780.036	3	0.957	47.43	KGDTFSCMVGHEALPLAFTQK
						864.742	3	-0.9152	51.09	DLCGCYSVSSVLPGCAEPWNHGK
						865.254	3	0.6199	64.54	DLCGCYSVSSVLPGCAEPWNHGK
						865.331	3	0.8525	52.93	DLCGCYSVSSVLPGCAEPWNHGK
						1584.43	2	-0.6538	42.47	NFPPSQDASGDLYTTSSQLTLPATQCLAGK
						1584.56	2	-0.4052	63.65	NFPPSQDASGDLYTTSSQLTLPATQCLAGK
						1584.59	2	-0.3374	57.01	NFPPSQDASGDLYTTSSQLTLPATQCLAGK
						1056.83	3	-0.0346	42.9	NFPPSQDASGDLYTTSSQLTLPATQCLAGK
						1056.93	3	0.2562	41.84	NFPPSQDASGDLYTTSSQLTLPATQCLAGK
						1584.92	2	0.3233	74.27	NFPPSQDASGDLYTTSSQLTLPATQCLAGK
						1056.97	3	0.3796	26.32	NFPPSQDASGDLYTTSSQLTLPATQCLAGK
						1057.03	3	0.5664	62.43	NFPPSQDASGDLYTTSSQLTLPATQCLAGK
						1057.14	3	0.8883	85.8	NFPPSQDASGDLYTTSSQLTLPATQCLAGK
16	C0JYY2	Apolipoprotein B (Including Ag(X) antigen) OS=Homo sapiens GN=APOB PE=4 SV=1	1707	516661	47	357.597	2	-0.2383	23.15	QNALLR
						414.942	2	0.4184	51.73	LGNNPVSK
						448.226	2	-0.0517	21.92	FLDMLIK	Oxidation (M)
						464.353	2	0.2275	24.92	HVAEAICK
						464.465	2	0.452	37.89	HVAEAICK
						464.507	2	0.5348	45.57	HVAEAICK
						509.279	2	-0.043	65.33	LATALSLSNK
						511.142	2	-0.2552	36.27	NNALDFVTK
						518.707	2	-0.0995	23.11	GAYQNNEIK
						1039.29	1	-0.3452	22.92	LAPGELTIIL
						1039.34	1	-0.2998	29.49	LAPGELTIIL
						555.788	2	0.0432	59.12	VPQTDMTFR	Oxidation (M)
						563.467	2	0.3296	54.85	LIDVISMYR	Oxidation (M)
						570.971	2	-0.6765	24.83	HINIDQFVR
						593.83	2	0.0467	42.64	SNTVASLHTEK
						606.568	2	-0.4019	35.45	NSEEFAAAMSR
						621.695	2	-0.2538	56.72	ATGVLYDYVNK
						634.666	2	-0.3961	23.65	DLKVEDIPLAR
						634.86	2	-0.0089	21.57	DLKVEDIPLAR
						635.028	2	0.3279	24.49	DLKVEDIPLAR
						643.979	2	0.2198	41.67	NTLELSNGVIVK
						653.622	2	-0.4676	33.22	EFQVPTFTIPK
						654.08	2	0.4494	41.11	EFQVPTFTIPK
						655.44	2	0.173	67.12	EVGTVLSQVYSK
						662.165	2	0.6496	54.52	NPNGYSFSIPVK
						662.167	2	0.6533	55.68	NPNGYSFSIPVK
						672.374	2	0.0891	39.19	SKPTVSSSMEFK	Oxidation (M)
						680.773	2	-0.0619	63.31	SEYQADYESLR
						700.371	2	0.0856	63.9	AASGTTGTYQEWK
						700.446	2	0.235	93.4	AASGTTGTYQEWK
						700.486	2	0.3167	88.75	AASGTTGTYQEWK
						715.637	2	-0.5224	74.43	ALVEQGFTVPEIK
						716.044	2	0.2922	78.28	ALVEQGFTVPEIK
						716.081	2	0.3661	67.51	ALVEQGFTVPEIK
						723.014	2	0.3399	36.14	LQSTTVMNPYMK	2 Oxidation (M)
						723.023	2	0.3577	53.36	LQSTTVMNPYMK	2 Oxidation (M)
						753.498	2	0.2073	91.3	IGQDGISTSATTNLK
						754.698	2	-0.2175	70.58	LSNDMMGSYAEMK	2 Oxidation (M)
						754.938	2	0.2624	57.12	LSNDMMGSYAEMK	2 Oxidation (M)
						762.885	2	0.1615	72.84	LSNDMMGSYAEMK	3 Oxidation (M)
						763.739	2	0.7385	66.19	AEPLAFTFSHDYK
						780.004	2	0.2056	100.4	ITENDIQIALDDAK
						780.078	2	0.3524	107.47	ITENDIQIALDDAK
						790.937	2	0.1119	73.08	SGSSTASWIQNVDTK
						791.051	2	-0.6993	53.59	AVSMPSFSILGSDVR	Oxidation (M)
						791.434	2	0.0668	73.86	AVSMPSFSILGSDVR	Oxidation (M)
						791.479	2	0.1572	77.34	AVSMPSFSILGSDVR	Oxidation (M)
						801.081	2	-0.6995	80.88	VSALLTPAEQTGTWK
						801.391	2	-0.0789	79.5	VSALLTPAEQTGTWK
						801.435	2	0.0086	67.95	VSALLTPAEQTGTWK
						801.443	2	0.0261	56.23	VSALLTPAEQTGTWK
						801.473	2	0.0858	63.25	VSALLTPAEQTGTWK
						807.955	2	0.1771	21.23	MYQMDIQQELQR	2 Oxidation (M)
						807.958	2	0.1837	75.59	MYQMDIQQELQR	2 Oxidation (M)
						808.076	2	0.4198	39.45	MYQMDIQQELQR	2 Oxidation (M)
						808.542	2	-0.8132	55.02	TSSFALNLPTLPEVK
						808.928	2	-0.0412	62.71	TSSFALNLPTLPEVK
						809.072	2	0.2481	45.72	TSSFALNLPTLPEVK
						809.355	2	0.8132	56.39	TSSFALNLPTLPEVK
						813.06	2	0.3244	93.4	YEVDQQIQVLMDK	Oxidation (M)
						815.493	2	0.2323	97.99	MTSNFPVDLSDYPK	Oxidation (M)
						815.523	2	0.2924	72.9	MTSNFPVDLSDYPK	Oxidation (M)
						876.028	2	0.268	100.73	LQDFSDQLSDYYEK
						888.491	2	0.0921	90.61	NLQNNAEWVYQGAIR
						917.56	2	0.1388	52.97	ATFQTPDFIVPLTDLR
						924.509	2	0.1446	100.76	EYSGTIASEANTYLNSK
						924.707	2	0.5416	89.24	EYSGTIASEANTYLNSK
						937.139	2	-0.7829	32.09	FSVPAGIVIPSFQALTAR
						937.936	2	0.8104	20.98	FSVPAGIVIPSFQALTAR
						944.732	2	0.52	69.09	LLLQMDSSATAYGSTVSK	Oxidation (M)
						953.086	2	0.218	66.16	VIGNMGQTMEQLTPELK	Oxidation (M)
						965.154	2	0.3986	81.58	NLTDFAEQYSIQDWAK
						997.951	2	-0.0407	56.69	LPQQANDYLNSFNWER
						1064.31	2	-0.4566	80.04	YEDGTLSLTSTSDLQSGIIK
						1233.43	2	-0.5255	31.69	IADFELPTIIVPEQTIEIPSIK
						1147.9	3	0.92	27.53	YSQPEDSLIPFFEITVPESQLTVSQFTLPK
17	Q6GMV8	Uncharacterized protein OS=Homo sapiens PE=2 SV=1	1676	25236	7	863.986	1	-0.3913	30.61	TVAPTECS
						864.154	1	-0.2225	29.89	TVAPTECS
						864.16	1	-0.2166	27.72	TVAPTECS
						864.244	1	-0.1327	31.3	TVAPTECS
						864.309	1	-0.0676	25.21	TVAPTECS
						443.538	2	0.5274	46.53	LTVLSQPK
						495.811	2	0.1052	71.19	AGVETTTPSK
						495.879	2	0.2411	77.57	AGVETTTPSK
						495.88	2	0.2428	69.1	AGVETTTPSK
						495.887	2	0.2567	57.7	AGVETTTPSK
						496.01	2	0.5018	73.41	AGVETTTPSK
						496.09	2	0.6619	78.82	AGVETTTPSK
						807.089	2	0.3784	82.69	FSGSNSGNTATLTISR
						807.113	2	0.4256	78.49	FSGSNSGNTATLTISR
						855.889	2	-0.9874	40.28	SYSCQVTHEGSTVEK
						571.236	3	-0.0659	25.06	SYSCQVTHEGSTVEK
						856.497	2	0.2273	83.15	SYSCQVTHEGSTVEK
						856.574	2	0.3812	91.08	SYSCQVTHEGSTVEK
						571.398	3	0.4194	20.09	SYSCQVTHEGSTVEK
						856.62	2	0.4727	92.66	SYSCQVTHEGSTVEK
						571.51	3	0.7552	28.41	SYSCQVTHEGSTVEK
						571.537	3	0.837	33.96	SYSCQVTHEGSTVEK
						571.538	3	0.8399	33.39	SYSCQVTHEGSTVEK
						571.549	3	0.8726	22.4	SYSCQVTHEGSTVEK
						571.572	3	0.9423	28.89	SYSCQVTHEGSTVEK
						571.577	3	0.9569	28.27	SYSCQVTHEGSTVEK
						872.52	2	0.1737	109.03	YAASSYLSLTPEQWK
						872.532	2	0.1972	65.93	YAASSYLSLTPEQWK
						872.537	2	0.2074	109.12	YAASSYLSLTPEQWK
						872.54	2	0.2145	95.85	YAASSYLSLTPEQWK
						872.61	2	0.3542	95.79	YAASSYLSLTPEQWK
						872.663	2	0.4599	92.35	YAASSYLSLTPEQWK
						872.756	2	0.6459	85.09	YAASSYLSLTPEQWK
						872.792	2	0.7184	59.03	YAASSYLSLTPEQWK
						872.869	2	0.871	39.93	YAASSYLSLTPEQWK
						872.922	2	0.9779	106.22	YAASSYLSLTPEQWK
						993.068	2	-0.8884	62.02	AAPSVTLFPPSSEELQANK
						993.278	2	-0.4682	71.94	AAPSVTLFPPSSEELQANK
						993.435	2	-0.1552	72.72	AAPSVTLFPPSSEELQANK
						993.453	2	-0.1184	104.51	AAPSVTLFPPSSEELQANK
						993.497	2	-0.0305	93.13	AAPSVTLFPPSSEELQANK
						993.502	2	-0.0212	70.17	AAPSVTLFPPSSEELQANK
						993.518	2	0.0108	76.15	AAPSVTLFPPSSEELQANK
						993.542	2	0.0589	63.97	AAPSVTLFPPSSEELQANK
						993.552	2	0.0787	86.17	AAPSVTLFPPSSEELQANK
						993.603	2	0.1807	85.18	AAPSVTLFPPSSEELQANK
						993.705	2	0.3858	102.61	AAPSVTLFPPSSEELQANK
						993.822	2	0.6197	97.88	AAPSVTLFPPSSEELQANK
						993.858	2	0.691	74.82	AAPSVTLFPPSSEELQANK
						993.878	2	0.731	79.1	AAPSVTLFPPSSEELQANK
						993.972	2	0.9192	75.73	AAPSVTLFPPSSEELQANK
18	Q8N355	IGL@ protein OS=Homo sapiens GN=IGL@ PE=1 SV=1	1670	25119	7	428.391	2	0.2446	31.24	LTVLGQPK
						428.451	2	0.364	28	LTVLGQPK
						428.53	2	0.5225	35.16	LTVLGQPK
						863.986	1	-0.3913	30.61	TVAPTECS
						864.154	1	-0.2225	29.89	TVAPTECS
						864.16	1	-0.2166	27.72	TVAPTECS
						864.244	1	-0.1327	31.3	TVAPTECS
						864.309	1	-0.0676	25.21	TVAPTECS
						495.811	2	0.1052	71.19	AGVETTTPSK
						495.879	2	0.2411	77.57	AGVETTTPSK
						495.88	2	0.2428	69.1	AGVETTTPSK
						495.887	2	0.2567	57.7	AGVETTTPSK
						496.01	2	0.5018	73.41	AGVETTTPSK
						496.09	2	0.6619	78.82	AGVETTTPSK
						807.089	2	0.3784	82.69	FSGSNSGNTATLTISR
						807.113	2	0.4256	78.49	FSGSNSGNTATLTISR
						855.889	2	-0.9874	40.28	SYSCQVTHEGSTVEK
						571.236	3	-0.0659	25.06	SYSCQVTHEGSTVEK
						856.497	2	0.2273	83.15	SYSCQVTHEGSTVEK
						856.574	2	0.3812	91.08	SYSCQVTHEGSTVEK
						571.398	3	0.4194	20.09	SYSCQVTHEGSTVEK
						856.62	2	0.4727	92.66	SYSCQVTHEGSTVEK
						571.51	3	0.7552	28.41	SYSCQVTHEGSTVEK
						571.537	3	0.837	33.96	SYSCQVTHEGSTVEK
						571.538	3	0.8399	33.39	SYSCQVTHEGSTVEK
						571.549	3	0.8726	22.4	SYSCQVTHEGSTVEK
						571.572	3	0.9423	28.89	SYSCQVTHEGSTVEK
						571.577	3	0.9569	28.27	SYSCQVTHEGSTVEK
						872.52	2	0.1737	109.03	YAASSYLSLTPEQWK
						872.532	2	0.1972	65.93	YAASSYLSLTPEQWK
						872.537	2	0.2074	109.12	YAASSYLSLTPEQWK
						872.54	2	0.2145	95.85	YAASSYLSLTPEQWK
						872.61	2	0.3542	95.79	YAASSYLSLTPEQWK
						872.663	2	0.4599	92.35	YAASSYLSLTPEQWK
						872.756	2	0.6459	85.09	YAASSYLSLTPEQWK
						872.792	2	0.7184	59.03	YAASSYLSLTPEQWK
						872.869	2	0.871	39.93	YAASSYLSLTPEQWK
						872.922	2	0.9779	106.22	YAASSYLSLTPEQWK
						993.068	2	-0.8884	62.02	AAPSVTLFPPSSEELQANK
						993.278	2	-0.4682	71.94	AAPSVTLFPPSSEELQANK
						993.435	2	-0.1552	72.72	AAPSVTLFPPSSEELQANK
						993.453	2	-0.1184	104.51	AAPSVTLFPPSSEELQANK
						993.497	2	-0.0305	93.13	AAPSVTLFPPSSEELQANK
						993.502	2	-0.0212	70.17	AAPSVTLFPPSSEELQANK
						993.518	2	0.0108	76.15	AAPSVTLFPPSSEELQANK
						993.542	2	0.0589	63.97	AAPSVTLFPPSSEELQANK
						993.552	2	0.0787	86.17	AAPSVTLFPPSSEELQANK
						993.603	2	0.1807	85.18	AAPSVTLFPPSSEELQANK
						993.705	2	0.3858	102.61	AAPSVTLFPPSSEELQANK
						993.822	2	0.6197	97.88	AAPSVTLFPPSSEELQANK
						993.858	2	0.691	74.82	AAPSVTLFPPSSEELQANK
						993.878	2	0.731	79.1	AAPSVTLFPPSSEELQANK
						993.972	2	0.9192	75.73	AAPSVTLFPPSSEELQANK
19	Q6N093	Putative uncharacterized protein DKFZp686I04196 (Fragment) OS=Homo sapiens GN=DKFZp686I04196 PE=2 SV=1	1637	46716	12	609.228	1	-0.1072	21.88	FTVSR
						835.306	1	-0.1282	34.34	DTLMISR
						851.386	1	-0.0429	38.31	DTLMISR	Oxidation (M)
						581.572	2	0.5074	41.68	NQVSLTCLVK
						643.736	2	-0.2103	37.23	EPQVYTLPPSR
						643.764	2	-0.1536	47.24	EPQVYTLPPSR
						643.797	2	-0.0867	33.08	EPQVYTLPPSR
						643.866	2	0.0505	38	EPQVYTLPPSR
						643.878	2	0.0751	48.69	EPQVYTLPPSR
						643.946	2	0.2102	40.92	EPQVYTLPPSR
						643.95	2	0.2191	62.74	EPQVYTLPPSR
						643.952	2	0.2219	28.83	EPQVYTLPPSR
						643.975	2	0.2683	31.87	EPQVYTLPPSR
						643.979	2	0.2773	24.26	EPQVYTLPPSR
						644.021	2	0.3603	39.26	EPQVYTLPPSR
						644.027	2	0.3718	20.16	EPQVYTLPPSR
						644.036	2	0.3903	28.87	EPQVYTLPPSR
						644.049	2	0.4165	44.55	EPQVYTLPPSR
						644.094	2	-0.4706	52.4	GPSVFPLAPCSR
						644.135	2	0.5891	25.47	EPQVYTLPPSR
						644.153	2	-0.3525	21.35	GPSVFPLAPCSR
						644.17	2	-0.3184	30.1	GPSVFPLAPCSR
						644.182	2	-0.2954	42.96	GPSVFPLAPCSR
						644.205	2	-0.2495	46.13	GPSVFPLAPCSR
						644.211	2	0.7399	24.49	EPQVYTLPPSR
						644.222	2	-0.2139	46.61	GPSVFPLAPCSR
						644.286	2	-0.0874	21.69	GPSVFPLAPCSR
						644.414	2	0.1684	20.17	GPSVFPLAPCSR
						644.473	2	0.2866	42.45	GPSVFPLAPCSR
						644.51	2	0.3603	44.65	GPSVFPLAPCSR
						644.525	2	0.3913	45.39	GPSVFPLAPCSR
						644.553	2	0.4475	47.26	GPSVFPLAPCSR
						644.555	2	0.4509	23.53	GPSVFPLAPCSR
						644.556	2	0.4524	46.75	GPSVFPLAPCSR
						644.564	2	0.469	56.43	GPSVFPLAPCSR
						644.627	2	0.5959	40.56	GPSVFPLAPCSR
						644.758	2	0.8574	47.04	GPSVFPLAPCSR
						644.763	2	0.8674	41.81	GPSVFPLAPCSR
						712.455	2	0.1932	88.86	STSESTAALGCLVK
						712.461	2	0.2049	82.49	STSESTAALGCLVK
						712.504	2	0.2914	78.78	STSESTAALGCLVK
						712.505	2	0.2938	83.42	STSESTAALGCLVK
						712.541	2	0.3655	69.23	STSESTAALGCLVK
						712.557	2	0.3965	81.33	STSESTAALGCLVK
						712.587	2	0.4575	86.01	STSESTAALGCLVK
						897.773	2	0.547	80.12	VVSVLTVVHQDWLNGK
						897.814	2	0.6308	69.47	VVSVLTVVHQDWLNGK
						952.992	2	0.0354	47.11	EPQVYTLPPSREEMTK
						953.025	2	0.0998	35.85	EPQVYTLPPSREEMTK
						953.107	2	0.2641	38.3	EPQVYTLPPSREEMTK
						953.113	2	0.2768	28.65	EPQVYTLPPSREEMTK
						635.888	3	0.7082	32.63	EPQVYTLPPSREEMTK
						953.513	2	0.1245	55.43	TTPPMLDSDGSFFLYSK
						953.533	2	0.164	46.77	TTPPMLDSDGSFFLYSK
						953.885	2	0.8679	79.16	TTPPMLDSDGSFFLYSK
						953.925	2	0.9497	75.05	TTPPMLDSDGSFFLYSK
						953.928	2	0.9553	72.29	TTPPMLDSDGSFFLYSK
						641.167	3	0.5493	23.03	EPQVYTLPPSREEMTK	Oxidation (M)
						961.277	2	0.6088	49.12	EPQVYTLPPSREEMTK	Oxidation (M)
						961.523	2	0.1493	55.74	TTPPMLDSDGSFFLYSK	Oxidation (M)
						1272.54	2	-0.0529	87.21	GFYPSDIAVEWESNGQPENNYK
						1272.56	2	-0.0175	83.56	GFYPSDIAVEWESNGQPENNYK
						848.72	3	0.0147	47	GFYPSDIAVEWESNGQPENNYK
						1272.65	2	0.1583	87.11	GFYPSDIAVEWESNGQPENNYK
						1272.69	2	0.2439	67.66	GFYPSDIAVEWESNGQPENNYK
						1272.71	2	0.282	73.08	GFYPSDIAVEWESNGQPENNYK
						848.833	3	0.3522	40.38	GFYPSDIAVEWESNGQPENNYK
						1272.96	2	0.7759	81.69	GFYPSDIAVEWESNGQPENNYK
						1273	2	0.8687	89.19	GFYPSDIAVEWESNGQPENNYK
						849.011	3	0.8882	48.24	GFYPSDIAVEWESNGQPENNYK
						1273.03	2	0.9166	82.99	GFYPSDIAVEWESNGQPENNYK
						969.984	3	-0.4646	37.68	CCVECPPCPAPPVAGPSVFLFPPKPK
						969.996	3	-0.4294	46.7	CCVECPPCPAPPVAGPSVFLFPPKPK
						970.182	3	0.1298	56.57	CCVECPPCPAPPVAGPSVFLFPPKPK
						970.238	3	0.2975	49.61	CCVECPPCPAPPVAGPSVFLFPPKPK
						970.263	3	0.3737	59.87	CCVECPPCPAPPVAGPSVFLFPPKPK
						970.332	3	0.5813	51.32	CCVECPPCPAPPVAGPSVFLFPPKPK
						970.336	3	0.5901	69.35	CCVECPPCPAPPVAGPSVFLFPPKPK
						970.347	3	0.6249	53.18	CCVECPPCPAPPVAGPSVFLFPPKPK
						970.441	3	0.9076	65.14	CCVECPPCPAPPVAGPSVFLFPPKPK
						970.45	3	0.9329	48.01	CCVECPPCPAPPVAGPSVFLFPPKPK
						970.463	3	0.972	48.23	CCVECPPCPAPPVAGPSVFLFPPKPK
						1012.74	3	-0.2828	50.48	KCCVECPPCPAPPVAGPSVFLFPPKPK
						1012.86	3	0.0552	49.37	KCCVECPPCPAPPVAGPSVFLFPPKPK
						1012.96	3	0.3701	74.84	KCCVECPPCPAPPVAGPSVFLFPPKPK
						1012.97	3	0.3965	62.64	KCCVECPPCPAPPVAGPSVFLFPPKPK
20	A0A5E4	Uncharacterized protein OS=Homo sapiens PE=2 SV=1	1623	25016	6	421.322	2	0.1228	47.42	VTVLGQPK
[truncated: 1,209 more rows]

## Sheet: 12%PEG-MWCNTs-DAAO
Supplementary Table 2: Identified Human Plasma Proteins interacted with 12%PEG-MWCNTs-DAAO
Prot. Number	Accession Number	Protein Name	Mascot Score	Mr	N° peptides	m/z	z	Peptide error	Pep. Score	Peptide sequence	Peptide Modification
1	Q6MZV7	Putative uncharacterized protein DKFZp686C11235 OS=Homo sapiens GN=DKFZp686C11235 PE=2 SV=1	9518	52829	17	851.286	1	-0.1434	20.74	DTLMISR	Oxidation (M)
						581.755	2	0.8737	45.97	NQVSLTCLVK
						593.585	2	-0.4835	35.99	GPSVFPLAPSSK
						643.731	2	-0.2195	44.02	EPQVYTLPPSR
						660.05	2	0.5204	27.89	AEDTAVYYCAR
						660.998	2	-0.6897	26.92	STSGGTAALGCLVK
						839.027	2	-0.7548	46.89	FNWYVDGVEVHNAK
						904.286	2	-0.4418	88.45	VVSVLTVLHQDWLNGK
						936.984	2	-0.9621	50.49	TTPPVLDSDGSFFLYSK
						952.638	2	-0.6734	43.45	EPQVYTLPPSREEMTK
						713.397	3	-0.852	59.36	TPEVTCVVVDVSHEDPEVK
						743.687	3	0.8374	41.85	VVSVLTVLHQDWLNGKEYK
						1245.09	2	-0.1361	82.42	GPSVFPLAPSSKSTSGGTAALGCLVK
						1272.2	2	-0.7436	97.62	GFYPSDIAVEWESNGQPENNYK
						934.393	3	-0.1017	53.36	WQQGNVFSCSVMHEALHNHYTQK
						948.562	3	-0.785	71.47	THTCPPCPAPELLGGPSVFLFPPKPK
						1112.25	3	0.1003	32.84	SCDKTHTCPPCPAPELLGGPSVFLFPPKPK
2	S6B291	IgG H chain OS=Homo sapiens PE=1 SV=1	9324	51523	16	851.286	1	-0.1434	20.74	DTLMISR	Oxidation (M)
						581.755	2	0.8737	45.97	NQVSLTCLVK
						593.585	2	-0.4835	35.99	GPSVFPLAPSSK
						643.731	2	-0.2195	44.02	EPQVYTLPPSR
						660.998	2	-0.6897	26.92	STSGGTAALGCLVK
						676.449	2	-0.8075	28.29	NTLYLQMNSLR
						839.027	2	-0.7548	46.89	FNWYVDGVEVHNAK
						904.286	2	-0.4418	88.45	VVSVLTVLHQDWLNGK
						936.984	2	-0.9621	50.49	TTPPVLDSDGSFFLYSK
						713.397	3	-0.852	59.36	TPEVTCVVVDVSHEDPEVK
						743.687	3	0.8374	41.85	VVSVLTVLHQDWLNGKEYK
						1245.09	2	-0.1361	82.42	GPSVFPLAPSSKSTSGGTAALGCLVK
						1272.2	2	-0.7436	97.62	GFYPSDIAVEWESNGQPENNYK
						934.393	3	-0.1017	53.36	WQQGNVFSCSVMHEALHNHYTQK
						948.562	3	-0.785	71.47	THTCPPCPAPELLGGPSVFLFPPKPK
						1112.25	3	0.1003	32.84	SCDKTHTCPPCPAPELLGGPSVFLFPPKPK
3	Q6N094	Putative uncharacterized protein DKFZp686O01196 OS=Homo sapiens GN=DKFZp686O01196 PE=2 SV=1	9274	53264	15	851.286	1	-0.1434	20.74	DTLMISR	Oxidation (M)
						581.755	2	0.8737	45.97	NQVSLTCLVK
						593.585	2	-0.4835	35.99	GPSVFPLAPSSK
						643.731	2	-0.2195	44.02	EPQVYTLPPSR
						660.998	2	-0.6897	26.92	STSGGTAALGCLVK
						673.977	2	0.3423	22.47	VDDTAIYYCAR
						839.027	2	-0.7548	46.89	FNWYVDGVEVHNAK
						904.286	2	-0.4418	88.45	VVSVLTVLHQDWLNGK
						936.984	2	-0.9621	50.49	TTPPVLDSDGSFFLYSK
						713.397	3	-0.852	59.36	TPEVTCVVVDVSHEDPEVK
						743.687	3	0.8374	41.85	VVSVLTVLHQDWLNGKEYK
						1245.09	2	-0.1361	82.42	GPSVFPLAPSSKSTSGGTAALGCLVK
						1272.2	2	-0.7436	97.62	GFYPSDIAVEWESNGQPENNYK
						948.562	3	-0.785	71.47	THTCPPCPAPELLGGPSVFLFPPKPK
						1112.25	3	0.1003	32.84	SCDKTHTCPPCPAPELLGGPSVFLFPPKPK
4	Q0KKI6	Immunoblobulin light chain (Fragment) OS=Homo sapiens PE=1 SV=1	7890	24300	10	1303.12	1	-0.4948	42.34	FSGSGSGTDFTLK
						751.534	2	-0.6971	69.46	DSTYSLSSTLTLSK
						899.022	2	-0.8588	51.87	SGTASVVCLLNNFYPR
						938.093	2	-0.7472	107.55	VYACEVTHQGLSSPVTK
						973.022	2	-0.9905	54.62	TVAAPSVFIFPPSDEQLK
						701.294	3	-0.2602	20.46	RTVAAPSVFIFPPSDEQLK
						1068.18	2	-0.6259	150.33	VDNALQSGNSQESVTEQDSK
						1071.39	2	0.6985	30.39	HKVYACEVTHQGLSSPVTK
						1207.09	3	-0.4631	129.19	VDNALQSGNSQESVTEQDSKDSTYSLSSTLTLSK
						1242.45	3	0.439	81.39	TVAAPSVFIFPPSDEQLKSGTASVVCLLNNFYPR
5	Q6PIL8	IGK@ protein OS=Homo sapiens GN=IGK@ PE=1 SV=1	7882	26103	11	365.298	2	0.2001	22.8	ATGIPDR
						751.534	2	-0.6971	69.46	DSTYSLSSTLTLSK
						817.107	2	0.42	108.82	FSGSGSGTDFTLTISR
						899.022	2	-0.8588	51.87	SGTASVVCLLNNFYPR
						938.093	2	-0.7472	107.55	VYACEVTHQGLSSPVTK
						973.022	2	-0.9905	54.62	TVAAPSVFIFPPSDEQLK
						701.294	3	-0.2602	20.46	RTVAAPSVFIFPPSDEQLK
						1068.18	2	-0.6259	150.33	VDNALQSGNSQESVTEQDSK
						1071.39	2	0.6985	30.39	HKVYACEVTHQGLSSPVTK
						1207.09	3	-0.4631	129.19	VDNALQSGNSQESVTEQDSKDSTYSLSSTLTLSK
						1242.45	3	0.439	81.39	TVAAPSVFIFPPSDEQLKSGTASVVCLLNNFYPR
6	Q6P5S8	IGK@ protein OS=Homo sapiens GN=IGK@ PE=1 SV=1	7821	26042	11	365.298	2	0.2001	22.8	ATGIPDR
						490.499	2	0.4344	45.75	LLIYGASSR
						751.534	2	-0.6971	69.46	DSTYSLSSTLTLSK
						899.022	2	-0.8588	51.87	SGTASVVCLLNNFYPR
						938.093	2	-0.7472	107.55	VYACEVTHQGLSSPVTK
						973.022	2	-0.9905	54.62	TVAAPSVFIFPPSDEQLK
						701.294	3	-0.2602	20.46	RTVAAPSVFIFPPSDEQLK
						1068.18	2	-0.6259	150.33	VDNALQSGNSQESVTEQDSK
						1071.39	2	0.6985	30.39	HKVYACEVTHQGLSSPVTK
						1207.09	3	-0.4631	129.19	VDNALQSGNSQESVTEQDSKDSTYSLSSTLTLSK
						1242.45	3	0.439	81.39	TVAAPSVFIFPPSDEQLKSGTASVVCLLNNFYPR
7	Q6GMX0	Uncharacterized protein OS=Homo sapiens PE=1 SV=1	7813	26133	10	375.38	2	0.3559	22.51	VTITCR
						751.534	2	-0.6971	69.46	DSTYSLSSTLTLSK
						899.022	2	-0.8588	51.87	SGTASVVCLLNNFYPR
						938.093	2	-0.7472	107.55	VYACEVTHQGLSSPVTK
						973.022	2	-0.9905	54.62	TVAAPSVFIFPPSDEQLK
						701.294	3	-0.2602	20.46	RTVAAPSVFIFPPSDEQLK
						1068.18	2	-0.6259	150.33	VDNALQSGNSQESVTEQDSK
						1071.39	2	0.6985	30.39	HKVYACEVTHQGLSSPVTK
						1207.09	3	-0.4631	129.19	VDNALQSGNSQESVTEQDSKDSTYSLSSTLTLSK
						1242.45	3	0.439	81.39	TVAAPSVFIFPPSDEQLKSGTASVVCLLNNFYPR
8	P01023	Alpha-2-macroglobulin OS=Homo sapiens GN=A2M PE=1 SV=3	6753	164613	45	724.238	1	-0.1975	21.98	GVPIPNK
						886.419	1	-0.0227	24.59	YGAATFTR
						509.428	2	0.2921	43.49	SLNEEAVKK
						523.821	2	0.0458	59.7	FEVQVTVPK
						542.769	2	-0.0834	36.78	GHFSISIPVK
						560.831	2	0.0187	36.69	SIYKPGQTVK
						575.005	2	0.3808	44.61	QGIPFFGQVR
						625.013	2	0.3494	66.86	LSFYYLIMAK
						628.47	2	0.2887	52.01	AIGYLNTGYQR
						630.428	2	0.2769	67.65	VGFYESDVMGR
						636.948	2	0.2168	74.49	VTAAPQSVCALR
						638.194	2	-0.1865	77.8	VGFYESDVMGR	Oxidation (M)
						1338.32	1	-0.3283	38.76	NALFCLESAWK
						698.028	2	0.368	84.58	NEDSLVFVQTDK
						732.899	2	0.1525	71.17	DMYSFLEDMGLK	Oxidation (M)
						746.302	2	-0.1994	37.45	NQGNTWLTAFVLK
						765.25	2	-0.2053	66.66	TAQEGDHGSHVYTK
						773.546	2	0.2834	28.73	LVHVEEPHTETVR
						777.686	2	-0.4189	67.35	VTGEGCVYLQTSLK
						803	2	0.1495	65.73	IAQWQSFQLEGGLK
						836.677	2	-0.5121	62.6	TEHPFTVEEFVLPK
						849.418	2	-0.0135	25.43	SSSNEEVMFLTVQVK
						890.14	2	-0.7372	75.83	DTVIKPLLVEPEGLEK
						922.716	2	-0.6119	44.43	LLIYAVLPTGDVIGDSAK
						925.15	2	0.4127	84.81	QFSFPLSSEPFQGSYK
						942.105	2	-0.8445	39.34	VSVQLEASPAFLAVPVEK
						1022.75	2	-0.5599	81.35	AFQPFFVELTMPYSVIR
						1023.01	2	-0.094	40.01	LLLQQVSLPELPGEYSMK
						1023.02	2	-0.0191	27.53	AFQPFFVELTMPYSVIR
						1023.1	2	0.0976	29.61	LLLQQVSLPELPGEYSMK
						1023.15	2	0.2404	32.42	AFQPFFVELTMPYSVIR
						1023.43	2	0.7524	71.73	LLLQQVSLPELPGEYSMK
						683.826	3	0.4128	53.83	VDLSFSPSQSLPASHAHLR
						1030.61	2	-0.8407	67.51	AFQPFFVELTMPYSVIR	Oxidation (M)
						1031.15	2	0.2089	59.96	LLLQQVSLPELPGEYSMK	Oxidation (M)
						1031.44	2	0.8293	91.03	AFQPFFVELTMPYSVIR	Oxidation (M)
						692.198	3	0.6499	41.43	MCPQLQQYEMHGPEGLR
						1041.66	2	-0.7028	124.67	AGAFCLSEDAGLGISSTASLR
						1053.53	2	0.2773	123.14	YSDASDCHGEDSQAFCEK
						1055.12	2	-0.8533	35.46	LHTEAQIQEEGTVVELTGR
						713.158	3	0.4031	34.53	HNVYINGITYTPVSSTNEK
						1082.04	2	-0.1068	87.22	VSNQTLSLFFTVLQDVPVR
						745.548	3	0.7544	62.84	KYSDASDCHGEDSQAFCEK
						1145.51	2	0.0077	100.07	DLTGFPGPLNDQDNEDCINR
						796.328	3	-0.2259	47.69	QQNAQGGFSSTQDTVVALHALSK
						1198.77	2	-0.6101	34.3	ETTFNSLLCPSGGEVSEELSLK
						1237.83	2	-0.5749	54.27	SLFTDLEAENDVLHCVAFAVPK
						1274.3	2	-0.4947	103.32	VYDYYETDEFAIAEYNAPCSK
						942.503	3	-0.9429	20.12	VVSMDENFHPLNELIPLVYIQDPK	Oxidation (M)
						1459.04	2	-0.4506	106.86	AVDQSVLLMKPDAELSASSVYNLLPEK
						1055.12	3	-0.2095	73.31	YNILPEKEEFPFALGVQTLPQTCDEPK
						1113.78	3	0.8327	54.67	SPCYGYQWVSEEHEEAHHTAYLVFSPSK
						1636.63	3	0.4394	20.42	APVGHFYEPQAPSAEVEMTSYVLLAYLTAQPAPTSEDLTSATNIVK
9	P0DOX7	Immunoglobulin kappa light chain OS=Homo sapiens PE=1 SV=1	4976	23650	10	375.38	2	0.3559	22.51	VTITCR
						545.347	2	0.1334	55.42	ASSLESGVPSR
						751.534	2	-0.6971	69.46	DSTYSLSSTLTLSK
						899.022	2	-0.8588	51.87	SGTASVVCLLNNFYPR
						938.093	2	-0.7472	107.55	VYACEVTHQGLSSPVTK
						946.609	2	-0.6904	102.53	DIQMTQSPSTLSASVGDR
						1001.57	2	-0.9121	54.85	GTVAAPSVFIFPPSDEQLK
						1068.18	2	-0.6259	150.33	VDNALQSGNSQESVTEQDSK
						1071.39	2	0.6985	30.39	HKVYACEVTHQGLSSPVTK
						1207.09	3	-0.4631	129.19	VDNALQSGNSQESVTEQDSKDSTYSLSSTLTLSK
10	V9HWA9	Epididymis secretory sperm binding protein Li 62p OS=Homo sapiens GN=HEL-S-62p PE=2 SV=1	4714	188569	55	680.267	1	-0.1309	21.42	FLTTAK
						385.341	2	0.2186	22.64	VVPEGIR
						410.743	2	0.0796	25.92	FYHPEK
						412.763	2	0.0453	41.21	ASHLGLAR
						842.364	1	-0.1708	33.82	VVLVAVDK
						449.708	2	-0.0697	33.5	AVLYNYR
						480.718	2	-0.1185	38.4	SVQLTEKR
						502.177	2	0.7996	64.65	TGLQEVEVK
						531.624	2	-0.2469	62.43	ADIGCTPGSGK
						1063.19	1	-0.3575	29.59	DSCVGSLVVK
						555.983	2	0.3322	70.07	VLLDGVQNPR
						561.474	2	0.4214	30.54	LCRDELCR
						570.323	2	0.0979	37.16	FYYIYNEK
						574.79	2	-0.0692	54.55	HQQTVTIPPK
						595.698	2	-0.2311	21.16	DFDFVPPVVR
						596.441	2	0.2887	47.39	SDDKVTLEER
						405.15	3	0.7519	32.5	VTIKPAPETEK
						613.8	2	-0.0643	37.76	QPVPGQQMTLK
						619.898	2	0.0676	62.75	KVLLDGVQNPR
						621.955	2	0.2512	50.55	QPVPGQQMTLK	Oxidation (M)
						417.338	3	0.4153	20.08	FYHPEKEDGK
						641.147	2	-0.3084	45.14	ENEGFTVTAEGK
						649.816	2	0.0742	68.68	CAEENCFIQK
						667.939	2	-0.8591	39.64	APSTWLTAYVVK
						704.386	2	0.1433	74.47	VSHSEDDCLAFK
						491.548	3	0.8852	39	AAVYHHFISDGVR
						746.498	2	0.2254	69.9	GQGTLSVVTMYHAK
						756.559	2	0.2896	98.42	LVAYYTLIGASGQR
						814.125	2	0.3625	59.16	RIPIEDGSGEVVLSR
						821.803	2	0.83	66	AGDFLEANYMNLQR
						828.11	2	-0.6556	80.61	TVMVNIENPEGIPVK	Oxidation (M)
						829.518	2	0.2646	75.02	AGDFLEANYMNLQR	Oxidation (M)
						851.794	2	-0.2113	91.02	VFLDCCNYITELR
						894.388	2	-0.1997	21.11	SGIPIVTSPYQIHFTK
						895.375	2	-0.1217	73.47	DICEEQVNSLPGSITK
						601.136	3	0.4618	53.51	VELLHNPAFCSLATTK
						909.086	2	0.2726	87.43	SNLDEDIIAEENIVSR
						614.699	3	0.0912	23.09	VHQYFNVELIQPGAVK
						619.615	3	0.9752	71.13	SEETKENEGFTVTAEGK
						939.996	2	0.0112	71.58	EYVLPSFEVIVEPTEK
						940.066	2	0.2335	64.15	SEFPESWLWNVEDLK
						940.346	2	0.7109	54.65	EYVLPSFEVIVEPTEK
						940.388	2	0.8785	75.99	SEFPESWLWNVEDLK
						946.149	2	0.2144	74.34	LSINTHPSQKPLSITVR
						668.03	3	0.1097	45.17	SGQSEDRQPVPGQQMTLK	Oxidation (M)
						686.333	3	0.884	58.26	VRVELLHNPAFCSLATTK
						717.949	3	0.6259	57.62	QLYNVEATSYALLALLQLK
						1080.38	2	-0.1709	59.5	QCQDLGAFTESMVVFGCPN
						1083.52	2	0.0277	83.73	AYYENSPQQVFSTEFEVK
						1099.13	2	-0.877	71.77	VPVAVQGEDTVQSLTQGDGVAK
						1107.61	2	0.2178	99.37	EDIPPADLSDQVPDTESETR
						1136.78	2	-0.5478	116.09	VQLSNDFDEYIMAIEQTIK	Oxidation (M)
						1247.47	2	-0.2106	171.05	DYAGVFSDAGLTFTSSSGQQTAQR
						865.285	3	-0.4611	32.62	TMQALPYSTVGNSNNYLHLSVLR	Oxidation (M)
						868.532	3	0.5544	83.54	DTWVEHWPEEDECQDEENQK
						1347.94	2	-0.3739	85.07	YYGGGYGSTQATFMVFQALAQYQK	Oxidation (M)
						917.097	3	-0.038	47.78	YFKPGMPFDLMVFVTNPDGSPAYR
						919.184	3	0.2472	80.45	EGVQKEDIPPADLSDQVPDTESETR
						922.626	3	0.5539	33.51	YFKPGMPFDLMVFVTNPDGSPAYR	Oxidation (M)
						1641.67	2	-0.3135	63.5	QDSLSSQNQLGVLPLSWDIPELVNMGQWK
11	A0A024R3E3	Apolipoprotein A-I, isoform CRA_a OS=Homo sapiens GN=APOA1 PE=3 SV=1	4690	30759	24	613.278	1	-0.0891	20.86	VEPLR
						781.218	1	-0.2137	30.97	AHVDALR
						416.139	2	-0.166	37.82	LAEYHAK
						449.007	2	0.5229	21.95	LHELQEK
						506.642	2	-0.3024	35.19	AKPALEDLR
						1047.28	1	-0.2322	22.17	LSPLGEEMR	Oxidation (M)
						579.106	2	-0.4234	34.05	LEALKENGGAR
						608.045	2	-0.5382	30.44	ATEHLSTLSEK
						615.429	2	-0.8581	30	QGLLPVLESFK
						1235.09	1	-0.5952	47.79	DLATVYVDVLK
						626.452	2	-0.7231	58.57	VQPYLDDFQK
						650.19	2	-0.1938	28.37	WQEEMELYR	Oxidation (M)
						651.032	2	-0.5912	27.88	THLAPYSDELR
						654.253	2	-0.1271	48.75	ETEGLRQEMSK
						659.658	2	-0.3334	22.94	LSPLGEEMRDR	Oxidation (M)
						662.339	2	0.0493	23.62	ETEGLRQEMSK	Oxidation (M)
						461.009	3	0.2976	27.54	VQPYLDDFQKK
						1386.23	1	-0.4888	56.35	VSFLSALEEYTK
						700.483	2	-0.7099	90.09	DYVSQFEGSALGK
						476.681	3	0.367	29.91	KWQEEMELYR	Oxidation (M)
						731.891	2	-0.0764	78.85	VKDLATVYVDVLK
						734.486	2	0.1725	33.68	VEPLRAELQEGAR
						806.497	2	-0.7982	96.93	LLDNWDSVTSTFSK
						908.205	2	-0.4486	91.76	DSGRDYVSQFEGSALGK
						734.973	3	0.7852	70.47	LREQLGPVTQEFWDNLEK
12	S6BGE5	IgG H chain OS=Homo sapiens PE=2 SV=1	4352	34493	9	851.286	1	-0.1434	20.74	DTLMISR	Oxidation (M)
						580.886	2	0.1186	69.19	KPGASVKVSCK
						593.585	2	-0.4835	35.99	GPSVFPLAPSSK
						660.998	2	-0.6897	26.92	STSGGTAALGCLVK
						839.027	2	-0.7548	46.89	FNWYVDGVEVHNAK
						713.397	3	-0.852	59.36	TPEVTCVVVDVSHEDPEVK
						1245.09	2	-0.1361	82.42	GPSVFPLAPSSKSTSGGTAALGCLVK
						948.562	3	-0.785	71.47	THTCPPCPAPELLGGPSVFLFPPKPK
						1112.25	3	0.1003	32.84	SCDKTHTCPPCPAPELLGGPSVFLFPPKPK
13	P00738	Haptoglobin OS=Homo sapiens GN=HP PE=1 SV=1	4244	45861	21	809.099	1	-0.2802	34.01	DYAEVGR
						430.047	2	0.5936	22.47	QLVEIEK
						448.189	2	-0.1036	41.5	NPANPVQR
						920.201	1	-0.2612	24.53	GSFPWQAK
						490.447	2	-0.6086	60.01	VGYVSGWGR
						1060.16	1	-0.3894	21.78	VMPICLPSK	Oxidation (M)
						1146.17	1	-0.3752	35.96	HYEGSTVPEK
						602.168	2	-0.3089	63.2	VTSIQDWVQK
						425.572	3	0.0644	38.55	HYEGSTVPEKK
						645.511	2	-0.715	20.19	DIAPTLTLYVGK
						656.087	2	-0.44	31.68	TEGDGVYTLNDK
						673.581	2	0.5087	53.6	SCAVAEYGVYVK
						709.724	2	-0.3839	36.17	DIAPTLTLYVGKK
						720.549	2	0.4262	71.83	TEGDGVYTLNNEK
						853.946	2	-0.9352	71.63	YVMLPVADQDQCIR
						855.025	2	0.1921	78	LRTEGDGVYTLNNEK
						862.067	2	-0.6879	48.78	YVMLPVADQDQCIR	Oxidation (M)
						897.981	2	-0.0556	67.78	VVLHPNYSQVDIGLIK
						917.804	2	-0.3191	25.88	VMPICLPSKDYAEVGR
						619.898	3	-0.2397	27.5	AVGDKLPECEAVCGKPK
						724.611	3	-0.2387	54.2	SPVGVQPILNEHTFCAGMSK
						1292.27	3	0.1239	106.23	YQEDTCYGDAGSAFAVHDLEEDTWYATGILSFDK
14	P01861	Immunoglobulin heavy constant gamma 4 OS=Homo sapiens GN=IGHG4 PE=1 SV=1	3927	36431	11	851.286	1	-0.1434	20.74	DTLMISR	Oxidation (M)
						581.755	2	0.8737	45.97	NQVSLTCLVK
						643.956	2	-0.7468	21.29	GPSVFPLAPCSR
						712.071	2	-0.5755	34.39	STSESTAALGCLVK
						832.931	2	0.0853	69.7	TYTCNVDHKPSNTK
						904.286	2	-0.4418	88.45	VVSVLTVLHQDWLNGK
						951.147	2	-0.6408	68.06	TTPPVLDSDGSFFLYSR
						743.687	3	0.8374	41.85	VVSVLTVLHQDWLNGKEYK
						1272.2	2	-0.7436	97.62	GFYPSDIAVEWESNGQPENNYK
						940.201	3	0.3411	32.38	WQEGNVFSCSVMHEALHNHYTQK	Oxidation (M)
						981.534	3	-0.8685	22.72	YGPPCPSCPAPEFLGGPSVFLFPPKPK
15	Q53H26	Transferrin variant (Fragment) OS=Homo sapiens PE=2 SV=1	3902	79310	29	379.126	2	-0.2229	48.26	AVGNLRK
						414.674	2	0.9369	23.43	NPDPWAK
						482.976	2	0.4126	52.72	APNHAVVTR
						499.477	2	0.4687	46.66	ASYLDCIR
						501.087	2	0.6678	20.57	YLGEEYVK
						364.848	3	-0.0974	35.15	APNHAVVTRK
						563.189	2	-0.2007	31.37	KASYLDCIR
						583.573	2	-0.4522	44.38	HQTVPQNTGGK
						637.643	2	0.6244	43.05	HSTIFENLANK
						642.002	2	-0.5724	22.47	EGYYGYTGAFR
						659.383	2	0.1701	67.74	WCAVSEHEATK
						739.964	2	0.1852	84.08	MYLGYEYVTAIR
						498.197	3	0.8165	39.23	SKEFQLFSSPHGK
						747.954	2	0.1704	81.85	MYLGYEYVTAIR	Oxidation (M)
						761.596	2	0.4487	83.02	LKCDEWSVNSVGK
						766.435	2	0.1742	95.38	CSTSSLLEACTFR
						783.382	2	-0.0429	57.52	DLLFRDDTVCLAK
						788.944	2	-0.7774	25.99	FDEFFSEGCAPGSK
						789.119	2	-0.5834	27.4	TAGWNIPMGLLYNK
						789.141	2	-0.3826	104.05	FDEFFSEGCAPGSK
						789.873	2	0.9249	23.17	TAGWNIPMGLLYNK
						529.333	3	-0.7895	23.33	KPVEEYANCHLAR
						797.205	2	-0.4068	67.91	TAGWNIPMGLLYNK	Oxidation (M)
						815.507	2	0.191	91.44	EDPQTFYYAVAVVK
						830.553	2	0.3166	50.4	KCSTSSLLEACTFR
						563.672	3	-0.8486	20.84	DCHLAQVPSHTVVAR
						861.737	2	-0.2938	86.53	LCMGSGLNLCEPNNK	Oxidation (M)
						909.575	2	0.3384	62.08	EGTCPEAPTDECKPVK
						941.487	2	0.0912	79.95	ADRDQYELLCLDNTR
						976.91	2	-0.1261	84.73	NLNEKDYELLCLDGTR
						1036.2	2	-0.5275	107.17	SDNCEDTPEAGYFAVAVVK
						1080.44	2	0.8569	88.62	IMNGEADAMSLDGGFVYIAGK
						1085.61	2	-0.8746	88.03	SAGWNIPIGLLYCDLPEPR
						1095.92	2	-0.1649	64.56	IMNGEADAMSLDGGFVYIAGK	2 Oxidation (M)
16	Q6N093	Putative uncharacterized protein DKFZp686I04196 (Fragment) OS=Homo sapiens GN=DKFZp686I04196 PE=2 SV=1	3836	46716	13	609.285	1	-0.0508	26.15	FTVSR
						851.286	1	-0.1434	20.74	DTLMISR	Oxidation (M)
						581.755	2	0.8737	45.97	NQVSLTCLVK
						643.731	2	-0.2195	44.02	EPQVYTLPPSR
						643.956	2	-0.7468	21.29	GPSVFPLAPCSR
						643.97	2	0.2584	32.81	EPQVYTLPPSR
						644.058	2	-0.543	28.04	GPSVFPLAPCSR
						712.071	2	-0.5755	34.39	STSESTAALGCLVK
						897.649	2	0.3007	94.21	VVSVLTVVHQDWLNGK
						952.638	2	-0.6734	43.45	EPQVYTLPPSREEMTK
						952.998	2	-0.9046	22.04	TTPPMLDSDGSFFLYSK
						953.001	2	0.0532	39.96	EPQVYTLPPSREEMTK
						953.434	2	-0.0333	43.36	TTPPMLDSDGSFFLYSK
						953.463	2	0.9773	48.91	EPQVYTLPPSREEMTK
						953.486	2	0.0715	72.89	TTPPMLDSDGSFFLYSK
						960.962	2	-0.0194	53.21	EPQVYTLPPSREEMTK	Oxidation (M)
						961.247	2	-0.4017	72.22	TTPPMLDSDGSFFLYSK	Oxidation (M)
						961.361	2	0.7785	80.07	EPQVYTLPPSREEMTK	Oxidation (M)
						961.374	2	-0.1476	63.18	TTPPMLDSDGSFFLYSK	Oxidation (M)
						961.383	2	0.8222	65.4	EPQVYTLPPSREEMTK	Oxidation (M)
						961.48	2	0.0643	37.94	TTPPMLDSDGSFFLYSK	Oxidation (M)
						1272.2	2	-0.7436	97.62	GFYPSDIAVEWESNGQPENNYK
						934.393	3	-0.1017	53.36	WQQGNVFSCSVMHEALHNHYTQK
						969.988	3	-0.4533	53.93	CCVECPPCPAPPVAGPSVFLFPPKPK
						1012.77	3	-0.2088	43.85	KCCVECPPCPAPPVAGPSVFLFPPKPK
17	S6AWF4	IgG L chain OS=Homo sapiens PE=2 SV=1	3217	20001	5	532.909	2	0.2364	60.75	LLIYDASNR
						899.022	2	-0.8588	51.87	SGTASVVCLLNNFYPR
						973.022	2	-0.9905	54.62	TVAAPSVFIFPPSDEQLK
						701.294	3	-0.2602	20.46	RTVAAPSVFIFPPSDEQLK
						1242.45	3	0.439	81.39	TVAAPSVFIFPPSDEQLKSGTASVVCLLNNFYPR
18	S6BGE9	IgG L chain OS=Homo sapiens PE=2 SV=1	3202	20143	6	375.38	2	0.3559	22.51	VTITCR
						426.673	2	-0.1296	27.55	LHSGVPSR
						899.022	2	-0.8588	51.87	SGTASVVCLLNNFYPR
						973.022	2	-0.9905	54.62	TVAAPSVFIFPPSDEQLK
						701.294	3	-0.2602	20.46	RTVAAPSVFIFPPSDEQLK
						1242.45	3	0.439	81.39	TVAAPSVFIFPPSDEQLKSGTASVVCLLNNFYPR
19	S6BGE0	IgG H chain OS=Homo sapiens PE=2 SV=1	3037	32674	8	851.286	1	-0.1434	20.74	DTLMISR	Oxidation (M)
						575.758	2	-0.1218	36.21	GTLVTVSSASTK
						593.585	2	-0.4835	35.99	GPSVFPLAPSSK
						660.998	2	-0.6897	26.92	STSGGTAALGCLVK
						713.397	3	-0.852	59.36	TPEVTCVVVDVSHEDPEVK
						1245.09	2	-0.1361	82.42	GPSVFPLAPSSKSTSGGTAALGCLVK
						948.562	3	-0.785	71.47	THTCPPCPAPELLGGPSVFLFPPKPK
						1112.25	3	0.1003	32.84	SCDKTHTCPPCPAPELLGGPSVFLFPPKPK
20	Q1L857	Ceruloplasmin (Fragment) OS=Homo sapiens PE=4 SV=1	2779	116197	20	632.295	1	-0.0568	20.04	VFNPR
						470.634	2	-0.1694	41.52	YTVNQCR
						602.385	2	0.234	47.66	EYTDASFTNR
						666.499	2	0.3674	52.94	EYTDASFTNRK
						716.461	2	0.2768	64.41	QSEDSTFYLGER
						735.099	2	-0.6492	78.49	DIASGLIGPLIICK
						735.462	2	-0.8089	78.1	EVGPTNADPVCLAK
						735.463	2	0.0791	72.07	DIASGLIGPLIICK
						735.733	2	-0.2662	70.73	EVGPTNADPVCLAK
						735.866	2	0.8853	49.97	DIASGLIGPLIICK
						735.946	2	0.158	73.85	EVGPTNADPVCLAK
						788.514	2	0.1637	58.72	DLYSGLIGPLIVCR
						798.468	2	0.236	68.68	VDKDNEDFQESNR
						952.202	2	-0.4245	84.65	NNEGTYYSPNYNPQSR
						724.416	3	0.1608	47.72	LISVDTEHSNIYLQNGPDR
						765.249	3	0.7063	57.61	FNKNNEGTYYSPNYNPQSR
						1235.99	2	-0.0907	107.15	MYSVNGYTFGSLPGLSMCAEDR	Oxidation (M)
						825.41	3	0.1501	46.85	MFTTAPDQVDKEDEDFQESNK
						829.525	3	-0.7286	25.84	GPEEEHLGILGPVIWAEVGDTIR
						830.835	3	0.4283	54.19	MFTTAPDQVDKEDEDFQESNK	Oxidation (M)
						1252.58	2	-0.97	92.68	SGAGTEDSACIPWAYYSTVDQVK
						844.281	3	-0.4161	22.7	SVPPSASHVAPTETFTYEWTVPK
						1632.95	2	0.4401	77.19	VYPGEQYTYMLLATEEQSPGEGDGNCVTR
						1235.99	3	0.409	70.51	DNEDFQESNRMYSVNGYTFGSLPGLSMCAEDR	Oxidation (M)
						1237.16	3	-0.1544	48.25	ADDKVYPGEQYTYMLLATEEQSPGEGDGNCVTR	Oxidation (M)
21	Q5EBM2	Uncharacterized protein OS=Homo sapiens PE=1 SV=1	2482	57974	14	851.286	1	-0.1434	20.74	DTLMISR	Oxidation (M)
						581.755	2	0.8737	45.97	NQVSLTCLVK
						1186.2	1	-0.3011	20.74	SCDTPPPCPR
						643.731	2	-0.2195	44.02	EPQVYTLPPSR
						643.956	2	-0.7468	21.29	GPSVFPLAPCSR
						643.97	2	0.2584	32.81	EPQVYTLPPSR
						644.058	2	-0.543	28.04	GPSVFPLAPCSR
						660.998	2	-0.6897	26.92	STSGGTAALGCLVK
						452.529	3	-0.0649	29.66	TPLGDTTHTCPR
						708.977	2	0.2565	61.08	WYVDGVEVHNAK
						904.286	2	-0.4418	88.45	VVSVLTVLHQDWLNGK
						952.638	2	-0.6734	43.45	EPQVYTLPPSREEMTK
						1075.8	2	-0.5709	91.36	CPAPELLGGPSVFLFPPKPK
						743.687	3	0.8374	41.85	VVSVLTVLHQDWLNGKEYK
						771.917	3	-0.3236	33.42	WQQGNIFSCSVMHEALHNR
						1207.65	2	0.1368	59.04	TPEVTCVVVDVSHEDPEVQFK
22	Q8N355	IGL@ protein OS=Homo sapiens GN=IGL@ PE=1 SV=1	2469	25119	7	855.312	1	-0.2181	30.07	LTVLGQPK
						864.069	1	-0.3082	24.55	TVAPTECS
						807.14	2	0.4805	84.81	FSGSNSGNTATLTISR
						571.068	3	-0.5701	38.43	SYSCQVTHEGSTVEK
						872.254	2	-0.3582	31.93	YAASSYLSLTPEQWK
						993.242	2	-0.5405	64.93	AAPSVTLFPPSSEELQANK
						1105.79	2	-0.5742	44.19	ATLVCLISDFYPGAVTVAWK
23	P00747	Plasminogen OS=Homo sapiens GN=PLG PE=1 SV=2	2447	93247	24	450.05	2	0.6518	26.11	YEFLNGR
						513.875	2	0.215	45.17	KVYLSECK
						515.69	2	-0.2051	54.89	LSSPAVITDK
						542.428	2	0.396	30.93	NLDENYCR
						570.697	2	-0.2396	55.74	EAQLPVIENK
						571.141	2	0.725	20.19	WEYCNLKK
						627.407	2	0.1725	58.7	FVTWIEGVMR	Oxidation (M)
						649.888	2	0.1203	57.48	HSIFTPETNPR
						667.248	2	-0.1523	86.42	QLGAGSIEECAAK
						697.437	2	0.2469	71.96	EQQCVIMAENR	Oxidation (M)
						486.421	3	0.5726	23.18	APWCHTTNSQVR
						502.578	3	0.0007	23.29	EQQCVIMAENRK
						885.555	2	-0.8188	49.97	VIPACLPSPNYVVADR
						953.159	2	-0.5066	130.8	NPDGDVGGPWCYTTNPR
						997.618	2	0.3572	66.35	FSPATHPSEGLEENYCR
						1031.84	2	-0.2512	29.86	NPDADKGPWCFTTDPSVR
						709.212	3	-0.3515	49.02	ATTVTGTPCQDWAAQEPHR
						1137.38	2	0.6535	132.4	TECFITGWGETQGTFGAGLLK
						761.608	3	0.7361	41.44	RATTVTGTPCQDWAAQEPHR
						1145.69	2	0.3955	51.55	NPDNDPQGPWCYTTDPEKR
						982.218	3	0.3445	59.73	LYDYCDVPQCAAPSFDCGKPQVEPK
						1024.97	3	0.5054	85.66	KLYDYCDVPQCAAPSFDCGKPQVEPK
						1026.32	3	0.8502	57.6	YDYCDILECEEECMHCSGENYDGK
						1080.09	3	0.8373	114.33	VQSTELCAGHLAGGTDSCQGDSGGPLVCFEK
24	Q6PIQ7	IGL@ protein OS=Homo sapiens GN=IGL@ PE=1 SV=1	2427	25347	7	855.312	1	-0.2181	30.07	LTVLGQPK
						864.069	1	-0.3082	24.55	TVAPTECS
						441.876	2	-0.7293	33.66	RPSGVPDR
						571.068	3	-0.5701	38.43	SYSCQVTHEGSTVEK
						872.254	2	-0.3582	31.93	YAASSYLSLTPEQWK
						993.242	2	-0.5405	64.93	AAPSVTLFPPSSEELQANK
						1105.79	2	-0.5742	44.19	ATLVCLISDFYPGAVTVAWK
25	A2NUT2	Lambda-chain (AA -20 to 215) OS=Homo sapiens PE=1 SV=1	2422	25038	7	855.312	1	-0.2181	30.07	LTVLGQPK
						864.069	1	-0.3082	24.55	TVAPTECS
						449.453	2	0.4082	27.27	RPSGIPDR
						571.068	3	-0.5701	38.43	SYSCQVTHEGSTVEK
						872.254	2	-0.3582	31.93	YAASSYLSLTPEQWK
						993.242	2	-0.5405	64.93	AAPSVTLFPPSSEELQANK
						1105.79	2	-0.5742	44.19	ATLVCLISDFYPGAVTVAWK
26	A0A5E4	Uncharacterized protein OS=Homo sapiens PE=2 SV=1	2401	25016	6	421.342	2	0.1621	37.83	VTVLGQPK
						864.069	1	-0.3082	24.55	TVAPTECS
						571.068	3	-0.5701	38.43	SYSCQVTHEGSTVEK
						872.254	2	-0.3582	31.93	YAASSYLSLTPEQWK
						993.242	2	-0.5405	64.93	AAPSVTLFPPSSEELQANK
						1105.79	2	-0.5742	44.19	ATLVCLISDFYPGAVTVAWK
27	P00734	Prothrombin OS=Homo sapiens GN=F2 PE=1 SV=2	2282	71475	18	807.156	1	-0.2319	24.9	VIDQFGE
						486.346	2	0.2606	50.16	YTACETAR
						489.421	2	0.3448	35.74	SLEDKTER
						1005.21	1	-0.2892	36.58	ETWTANVGK
						597.934	2	0.2614	62.9	ELLESYIDGR
						626.484	2	0.3034	55.82	ETAASLLQAGYK
						781.091	2	-0.5523	70.13	TATSEYQTFFNPR
						942.189	2	-0.5247	40.62	TFGSGEADCGLRPLFEK
						655.449	3	0.4244	41.81	HQDFNSAVQLVENFCR
						984.971	2	0.0451	111.47	LAACLEGNCAEGLGTNYR
						665.504	3	-0.5512	44.02	LAVTTHGLPCLAWASAQAK
						1035.69	2	-0.6027	99.94	SEGSSVNLSPPLEQCVPDR
						1077.5	2	-0.9514	105.82	NPDSSTTGPWCYTTDPTVR
						738.109	3	0.2996	52.85	DKLAACLEGNCAEGLGTNYR
						744.708	3	-0.1423	38.19	GQPSVLQVVNLPIVERPVCK
						1149.12	2	0.1325	115.65	IVEGSDAEIGMSPWQVMLFR	2 Oxidation (M)
						816.675	3	-0.1323	75.82	RQECSIPVCGQDQVTVAMTPR	Oxidation (M)
						963.539	3	0.242	42.77	SEGSSVNLSPPLEQCVPDRGQQYQGR
28	Q6NS95	IGL@ protein OS=Homo sapiens GN=IGL@ PE=2 SV=1	2229	25475	8	421.342	2	0.1621	37.83	VTVLGQPK
						864.069	1	-0.3082	24.55	TVAPTECS
						509.417	2	0.2685	45.3	AGVETTKPSK
						807.14	2	0.4805	84.81	FSGSNSGNTATLTISR
						571.068	3	-0.5701	38.43	SYSCQVTHEGSTVEK
						872.254	2	-0.3582	31.93	YAASSYLSLTPEQWK
						1021.98	2	-0.0961	108.49	ANPTVTLFPPSSEELQANK
						1105.79	2	-0.5742	44.19	ATLVCLISDFYPGAVTVAWK
29	Q5CZ94	Putative uncharacterized protein DKFZp781M0386 OS=Homo sapiens GN=DKFZp781M0386 PE=2 SV=1	2182	25385	7	427.81	2	0.1849	30.22	HSWTPAR
						864.069	1	-0.3082	24.55	TVAPTECS
						509.417	2	0.2685	45.3	AGVETTKPSK
						571.068	3	-0.5701	38.43	SYSCQVTHEGSTVEK
						872.254	2	-0.3582	31.93	YAASSYLSLTPEQWK
						1021.98	2	-0.0961	108.49	ANPTVTLFPPSSEELQANK
						1105.79	2	-0.5742	44.19	ATLVCLISDFYPGAVTVAWK
30	P01859	Immunoglobulin heavy constant gamma 2 OS=Homo sapiens GN=IGHG2 PE=1 SV=2	2028	36505	12	851.286	1	-0.1434	20.74	DTLMISR	Oxidation (M)
						581.755	2	0.8737	45.97	NQVSLTCLVK
						643.731	2	-0.2195	44.02	EPQVYTLPPSR
						643.956	2	-0.7468	21.29	GPSVFPLAPCSR
						643.97	2	0.2584	32.81	EPQVYTLPPSR
						644.058	2	-0.543	28.04	GPSVFPLAPCSR
						712.071	2	-0.5755	34.39	STSESTAALGCLVK
						897.649	2	0.3007	94.21	VVSVLTVVHQDWLNGK
						952.638	2	-0.6734	43.45	EPQVYTLPPSREEMTK
						952.998	2	-0.9046	22.04	TTPPMLDSDGSFFLYSK
						953.001	2	0.0532	39.96	EPQVYTLPPSREEMTK
						953.434	2	-0.0333	43.36	TTPPMLDSDGSFFLYSK
						953.463	2	0.9773	48.91	EPQVYTLPPSREEMTK
						953.486	2	0.0715	72.89	TTPPMLDSDGSFFLYSK
						960.962	2	-0.0194	53.21	EPQVYTLPPSREEMTK	Oxidation (M)
						961.247	2	-0.4017	72.22	TTPPMLDSDGSFFLYSK	Oxidation (M)
						961.361	2	0.7785	80.07	EPQVYTLPPSREEMTK	Oxidation (M)
						961.374	2	-0.1476	63.18	TTPPMLDSDGSFFLYSK	Oxidation (M)
						961.383	2	0.8222	65.4	EPQVYTLPPSREEMTK	Oxidation (M)
						961.48	2	0.0643	37.94	TTPPMLDSDGSFFLYSK	Oxidation (M)
						1280.16	2	-0.823	33.06	GFYPSDISVEWESNGQPENNYK
						934.393	3	-0.1017	53.36	WQQGNVFSCSVMHEALHNHYTQK
						969.988	3	-0.4533	53.93	CCVECPPCPAPPVAGPSVFLFPPKPK
						1012.77	3	-0.2088	43.85	KCCVECPPCPAPPVAGPSVFLFPPKPK
31	P20742-2	Isoform 2 of Pregnancy zone protein OS=Homo sapiens GN=PZP	1994	141420	9	724.238	1	-0.1975	21.98	GVPIPNK
						886.419	1	-0.0227	24.59	YGAATFTR
						515.974	2	-0.6078	21.28	VVVQTESGGR
						457.396	3	0.5209	22.46	VQTVPQTCDGHK
						746.302	2	-0.1994	37.45	NQGNTWLTAFVLK
						932.197	2	0.4211	23.39	GSFALSFPVESDVAPIAR
						1030.61	2	-0.8407	67.51	AFQPFFVELTMPYSVIR	Oxidation (M)
						1041.66	2	-0.7028	124.67	AGAFCLSEDAGLGISSTASLR
						1204.06	2	0.8807	20.06	LEAGINQLSFPLSSEPIQGSYR
32	A0A140VJJ6	Testicular tissue protein Li 70 OS=Homo sapiens PE=2 SV=1	1729	50092	14	851.255	1	-0.1864	36.2	NWIQYK
						575.933	2	0.3492	49.09	TSTADYAMFK	Oxidation (M)
						614.022	2	0.3998	68.18	DTVQIHDITGK
						746.293	2	-0.1641	29.82	YEASILTHDSSIR
						757.023	2	-0.6891	83.54	YLQEIYNSNNQK
						773.546	2	0.2722	53.02	LTIGEGQQHHLGGAK
						841.86	2	-0.2454	46.3	IHLISTQSAIPYALR
						947.163	2	-0.5936	64.63	ASTPNGYDNGIIWATWK
						1104.05	2	0.0427	99.88	EGFGHLSPTGTTEFWLGNEK
						1208.63	2	-0.8176	126.31	FGSYCPTTCGIADFLSTYQTK
						845.975	3	-0.3492	40.65	AIQLTYNPDESSKPNMIDAATLK	Oxidation (M)
						888.023	3	0.8148	74.23	ANQQFLVYCEIDGSGNGWTVFQK
						923.557	3	0.3219	62.61	VAQLEAQCQEPCKDTVQIHDITGK
						1417.4	2	-0.3715	101.31	LTYAYFAGGDAGDAFDGFDFGDDPSDK
33	C0JYY2	Apolipoprotein B (Including Ag(X) antigen) OS=Homo sapiens GN=APOB PE=4 SV=1	1465	516661	45	415.069	2	0.6736	52.21	LGNNPVSK
						427.382	2	0.3397	29.96	SHDELPR
						464.479	2	0.4793	46.74	HVAEAICK
						467.34	2	0.1839	50.47	IEDGTLASK
						511.351	2	0.1627	26.28	NNALDFVTK
						518.591	2	-0.3301	26.11	GAYQNNEIK
						518.632	2	0.7638	28.13	VTQEFHMK	Oxidation (M)
						1039.23	1	-0.4073	23.7	LAPGELTIIL
						555.664	2	-0.2034	53.89	VPQTDMTFR	Oxidation (M)
						570.531	2	0.5183	51.12	EVYGFNPEGK
						589.04	2	0.4876	60.94	GNVATEISTER
						593.993	2	0.3733	33.98	SNTVASLHTEK
						614.972	2	0.4115	76.36	NSEEFAAAMSR	Oxidation (M)
						620.196	2	0.7314	34.19	SEILAHWSPAK
						634.873	2	0.018	31.39	DLKVEDIPLAR
						643.844	2	-0.05	51.96	NTLELSNGVIVK
						654.288	2	0.9155	24.98	IISDYHQQFR
						655.483	2	0.2584	50.99	EVGTVLSQVYSK
						445.535	3	0.9314	20.94	VRESDEETQIK
						680.9	2	0.1905	59.03	SEYQADYESLR
						700.45	2	0.244	70.66	AASGTTGTYQEWK
						762.917	2	0.225	72.77	LSNDMMGSYAEMK	3 Oxidation (M)
						791.578	2	0.3544	81.37	AVSMPSFSILGSDVR	Oxidation (M)
						796.442	2	0.0073	20.24	VLLDQLGTTISFER
						801.724	2	0.5871	78.92	VSALLTPAEQTGTWK
						808.015	2	0.2981	34.23	MYQMDIQQELQR	2 Oxidation (M)
						809.131	2	0.3653	70.25	TSSFALNLPTLPEVK
						813.103	2	0.4096	98.44	YEVDQQIQVLMDK	Oxidation (M)
						815.667	2	0.58	82.82	MTSNFPVDLSDYPK	Oxidation (M)
						838.024	2	0.1271	31.92	VELEVPQLCSFILK
						862.673	2	0.4012	23.98	IVQILPWEQNEQVK
						874.082	2	0.2662	37.22	VNWEEEAASGLLTSLK
						875.969	2	0.1496	105.96	LQDFSDQLSDYYEK
						888.324	2	-0.2417	79.79	NLQNNAEWVYQGAIR
						917.843	2	0.7047	56.57	ATFQTPDFIVPLTDLR
						937.226	2	-0.6088	56.11	FSVPAGIVIPSFQALTAR
						942.24	2	0.6097	20.97	TEHGSEMLFFGNAIEGK	Oxidation (M)
						965.246	2	0.5832	38.69	NLTDFAEQYSIQDWAK
						998.014	2	0.0851	117.52	LPQQANDYLNSFNWER
						1027.01	2	0.8645	113.27	VPLLLSEPINIIDALEMR	Oxidation (M)
						1064.11	2	-0.8561	49.87	YEDGTLSLTSTSDLQSGIIK
						1233.55	2	-0.2803	62.13	IADFELPTIIVPEQTIEIPSIK
						844.886	3	0.3832	34.67	EFNLQNMGLPDFHIPENLFLK	Oxidation (M)
						996.711	3	0.6192	26.42	LNDLNSVLVMPTFHVPFTDLQVPSCK	Oxidation (M)
						1721.2	2	0.6495	33.09	YSQPEDSLIPFFEITVPESQLTVSQFTLPK
34	Q6MZX7	Putative uncharacterized protein DKFZp686M24218 OS=Homo sapiens GN=DKFZp686M24218 PE=2 SV=1	1406	53071	10	851.286	1	-0.1434	20.74	DTLMISR	Oxidation (M)
						581.755	2	0.8737	45.97	NQVSLTCLVK
						643.956	2	-0.7468	21.29	GPSVFPLAPCSR
						712.071	2	-0.5755	34.39	STSESTAALGCLVK
						832.931	2	0.0853	69.7	TYTCNVDHKPSNTK
						897.649	2	0.3007	94.21	VVSVLTVVHQDWLNGK
						951.147	2	-0.6408	68.06	TTPPVLDSDGSFFLYSR
						1279.44	2	-0.27	35.9	AFYPSDIAVEWESNGQPENNYK
						940.201	3	0.3411	32.38	WQEGNVFSCSVMHEALHNHYTQK	Oxidation (M)
						981.534	3	-0.8685	22.72	YGPPCPSCPAPEFLGGPSVFLFPPKPK
35	V9HVY1	Epididymis secretory sperm binding protein Li 78p OS=Homo sapiens GN=HEL-S-78p PE=2 SV=1	1376	56577	15	638.356	2	0.1441	54.19	DNDGWLTSDPR
						773.024	2	0.3447	89.58	HGTDDGVVWMNWK
						794.179	2	-0.3274	88.27	LESDVSAQMEYCR
						810.049	2	0.2979	75.9	TPCTVSCNIPVVSGK
						834.761	2	-0.2002	66.96	YYWGGQYTWDMAK
						854.088	2	-0.6278	53.64	MGPTELLIEMEDWK	Oxidation (M)
						893.2	2	-0.3982	88.26	NYCGLPGEYWLGNDK
						607.713	3	0.3141	41.25	TMTIHNGMFFSTYDR
						976.095	2	0.1788	72.07	EEAPSLRPAPPPISGGGYR
						996.711	2	0.4703	26.38	MGPTELLIEMEDWKGDK
						709.9	3	0.6026	41.01	HQLYIDETVNSNIPTNLR
						1087	2	0.0495	123.79	VYCDMNTENGGWTVIQNR	Oxidation (M)
						753.122	3	0.2697	21.09	GGETSEMYLIQPDSSVKPYR
						801.353	3	0.8749	58.25	KGGETSEMYLIQPDSSVKPYR	Oxidation (M)
						1584.55	2	0.6106	94.65	NSVDELNNNVEAVSQTSSSSFQYMYLLK
36	P02671	Fibrinogen alpha chain OS=Homo sapiens GN=FGA PE=1 SV=2	1341	95656	13	928.318	1	-0.2284	39.87	QLEQVIAK
						553.764	2	-0.147	55.09	VQHIQLLQK
						571.132	2	0.704	44.49	GSESGIFTNTK
						1520.42	1	-0.3127	70.74	GLIDEVNQDFTNR
						786.486	2	-0.7131	89.99	GGSTSYGTGSETESPR
						815.486	2	0.1376	51.64	DSHSLTTNIMEILR
						625.15	3	0.668	54.21	MADEAGSEADHEGTHSTK
						629.93	3	0.8978	25.94	HRHPDEAAFFDTASTGK
						630.357	3	0.2942	46.35	MADEAGSEADHEGTHSTK	Oxidation (M)
						982.42	2	0.0896	64.55	DSDWPFCSDEDWNYK
						982.556	2	0.2549	143.62	NPSSAGSWNSGSSGPGSTGNR
						677.202	3	0.7249	66.99	MADEAGSEADHEGTHSTKR
						1132.83	2	-0.4031	36.47	TFPGFFSPMLGEFVSETESR
						1564.5	2	-0.4149	106.36	EVVTSEDGSDCPEAMDLGTLSGIGTLDGFR
37	Q96DK0	cDNA FLJ25298 fis, clone STM07683, highly similar to Protein Tro alpha1 H,myeloma OS=Homo sapiens PE=2 SV=1	1254	54468	11	601.242	1	-0.1245	29.79	DVLVR
						409.733	2	0.0539	33.84	VAAEDWK
						896.329	1	-0.1336	21.02	YLTWASR
						931.306	1	-0.2396	35.16	TPLTATLSK
						1179.23	1	-0.3511	26.48	MPGSSVKVSCK
						770.94	2	0.1453	87.56	DASGVTFTWTPSSGK
						918.106	2	-0.7442	26.75	QEPSQGTTTFAVTSILR
						779.681	3	-0.107	51.05	KGDTFSCMVGHEALPLAFTQK
						864.934	3	-0.3399	74.83	DLCGCYSVSSVLPGCAEPWNHGK
						1584.6	2	-0.3227	64.07	NFPPSQDASGDLYTTSSQLTLPATQCLAGK
						1192.12	3	0.4651	138.37	SGNTFRPEVHLLPPPSEELALNELVTLTCLAR
38	Q96K68	cDNA FLJ14473 fis, clone MAMMA1001080, highly similar to Homo sapiens SNC73 protein (SNC73) mRNA OS=Homo sapiens PE=2 SV=1	1251	54195	12	601.242	1	-0.1245	29.79	DVLVR
						409.733	2	0.0539	33.84	VAAEDWK
						896.329	1	-0.1336	21.02	YLTWASR
						931.306	1	-0.2396	35.16	TPLTATLSK
						940.252	1	-0.2327	23.21	SAVQGPPER
						666.849	2	0.1018	43.34	VDDTAVYYCAR
						770.94	2	0.1453	87.56	DASGVTFTWTPSSGK
						918.106	2	-0.7442	26.75	QEPSQGTTTFAVTSILR
						779.681	3	-0.107	51.05	KGDTFSCMVGHEALPLAFTQK
						864.934	3	-0.3399	74.83	DLCGCYSVSSVLPGCAEPWNHGK
						1584.6	2	-0.3227	64.07	NFPPSQDASGDLYTTSSQLTLPATQCLAGK
						1192.12	3	0.4651	138.37	SGNTFRPEVHLLPPPSEELALNELVTLTCLAR
39	A0A024R6P0	Serpin peptidase inhibitor, clade A (Alpha-1 antiproteinase, antitrypsin), member 3, isoform CRA_c OS=Homo sapiens GN=SERPINA3 PE=3 SV=1	1192	47792	6	531.478	2	0.3608	35.72	EIGELYLPK
						548.061	2	0.4836	20.36	NLAVSQVVHK
						608.15	2	-0.4381	88.41	ITLLSALVETR
						946.248	2	-0.3825	96.97	LYGSEAFATDFQDSAAAK
						954.119	2	-0.7291	89.49	AVLDVFEEGTEASAATAVK
						1148.9	2	0.6187	129.76	DYNLNDILLQLGIEEAFTSK
40	P00751	Complement factor B OS=Homo sapiens GN=CFB PE=1 SV=2	1181	86847	16	450.273	2	-0.0286	27.17	ISVIRPSK
						564.444	2	0.3803	51.51	DAQYAPGYDK
						578.32	2	0.007	41.04	EELLPAQDIK
						590.505	2	0.3765	56.12	ALFVSEEEKK
						621.774	2	-0.1654	87.53	VKDISEVVTPR
						638.667	2	0.664	73.79	YGLVTYATYPK
						650.965	2	-0.7297	52.55	LPPTTTCQQQK
						653.877	2	0.0939	74.02	EKLQDEDLGFL
						683.735	2	-0.1436	47.33	LEDSVTYHCSR
						755.012	2	0.3296	83.98	VSEADSSNADWVTK
						921.694	2	-0.5351	76	EAGIPEFYDYDVALIK
						657.836	3	0.4827	37.56	KEAGIPEFYDYDVALIK
						1062.06	2	0.0693	44.52	YGQTIRPICLPCTEGTTR
						813.297	3	-0.382	46.07	LPPTTTCQQQKEELLPAQDIK
						1326.81	2	0.4172	94.43	WSGQTAICDNGAGYCSNPGIPIGTR
						1407.77	2	-0.8488	61.69	LLQEGQALEYVCPSGFYPYPVQTR
41	Q5FWF9	IGL@ protein OS=Homo sapiens GN=IGL@ PE=1 SV=1	1157	25121	6	421.342	2	0.1621	37.83	VTVLGQPK
						864.069	1	-0.3082	24.55	TVAPTECS
						456.231	2	-0.0513	25.13	RPSGIPER
						571.068	3	-0.5701	38.43	SYSCQVTHEGSTVEK
						993.242	2	-0.5405	64.93	AAPSVTLFPPSSEELQANK
						1105.79	2	-0.5742	44.19	ATLVCLISDFYPGAVTVAWK
42	B2RMS9	Inter-alpha (Globulin) inhibitor H4 (Plasma Kallikrein-sensitive glycoprotein) OS=Homo sapiens GN=ITIH4 PE=2 SV=1	1041	103526	16	380.278	2	0.1673	21.19	LCVDPR
						439.317	2	0.1814	27.54	GSEMVVAGK
						928.284	1	-0.2254	36.8	ILDDLSPR
						509.447	2	0.3384	52.74	FAHTVVTSR
						524.112	2	-0.4275	32.13	LGVYELLLK
						562.756	2	0.9516	25.87	NVHSGSTFFK
						572.748	2	-0.1323	57.27	GPDVLTATVSGK
						611.494	2	0.3253	55.88	ETLFSVMPGLK
						654.177	2	-0.3127	95.41	AEAQAQYSAAVAK
						748.998	2	0.1641	78.33	ITFELVYEELLK
						553.247	3	0.8355	47.09	LQDRGPDVLTATVSGK
						854.054	2	0.259	80.17	ANTVQEATFQMELPK
						882.511	2	-0.8445	51.29	NMEQFQVSVSVAPNAK	Oxidation (M)
						906.047	2	-0.864	41.08	SPEQQETVLDGNLIIR
						1089.24	2	-0.5328	32.4	LDYQEGPPGVEISCWSVEL
						1208.15	2	0.1161	84.34	QGPVNLLSDPEQGVEVTGQYER
43	A0A0A0MS51	Gelsolin OS=Homo sapiens GN=GSN PE=1 SV=1	924	82759	7	676.249	1	-0.0847	21.42	AMAELAA
						755.356	1	-0.1104	29.73	AVEVLPK
						882.283	1	-0.1743	28.54	TASDFITK
						919.153	2	-0.5983	22.96	TPSAAYLWVGTGASEAEK
						1136.48	2	-0.1334	118.44	AQPVQVAEGSEPDGFWEALGGK
						1231.97	2	-0.2945	119.27	VSNGAGTMSVSLVADENPFAQGALK
						969.381	3	0.8568	63.81	VPFDAATLHTSTAMAAQHGMDDDGTGQK	2 Oxidation (M)
44	Q6P089	IGH@ protein OS=Homo sapiens GN=IGH@ PE=2 SV=1	772	52877	8	601.242	1	-0.1245	29.79	DVLVR
						409.733	2	0.0539	33.84	VAAEDWK
						896.329	1	-0.1336	21.02	YLTWASR
						940.252	1	-0.2327	23.21	SAVQGPPER
						668.162	2	0.7488	25.42	SDDTALYYCAR
						918.106	2	-0.7442	26.75	QEPSQGTTTFAVTSILR
						779.681	3	-0.107	51.05	KGDTFSCMVGHEALPLAFTQK
						1192.12	3	0.4651	138.37	SGNTFRPEVHLLPPPSEELALNELVTLTCLAR
45	E9KL23	Epididymis secretory sperm binding protein Li 44a OS=Homo sapiens GN=SERPINA1 PE=2 SV=1	744	46878	9	445.039	2	0.5676	22.32	AVLTIDEK
						556.042	2	0.4721	28.58	LSITGTYDLK
						821.391	2	-0.0893	62.94	ITPNLAEFAFSLYR
						593.996	3	0.206	37.74	TDTSHHDQDHPTFNK
						602.206	3	0.6441	22.4	LQHLENELTHDIITK
						917.719	2	0.5078	111.98	VFSNGADLSGVTEEAPLK
						946.769	2	0.6749	102.44	DTEEEDFHVDQVTTVK
						1146.41	2	0.6784	88.18	GTEAAGAMFLEAIPMSIPPEVK	2 Oxidation (M)
						1287.49	2	-0.3661	134.84	TLNQPDSQLQLTTGNGLFLSEGLK
46	P27169	Serum paraoxonase/arylesterase 1 OS=Homo sapiens GN=PON1 PE=1 SV=3	694	39877	7	768.05	1	-0.3094	22.75	ALYCEL
						474.395	2	0.3244	29.28	SFNPNSPGK
						592.726	2	-0.2082	32.94	IQNILTEEPK
						942.427	2	-0.0702	82.88	IFFYDSENPPASEVLR
						975.083	2	-0.8021	89.23	VVAEGFDFANGINISPDGK
						1200.4	2	-0.4623	91.93	ILLMDLNEEDPTVLELGITGSK
						1230.92	2	0.5468	95.9	GIETGSEDLEILPNGLAFISSGLK
47	A2RTY6	Inter-alpha (Globulin) inhibitor H2 OS=Homo sapiens GN=ITIH2 PE=2 SV=1	658	106826	9	829.27	1	-0.2073	24.59	SLAPTAAAK
						479.737	2	0.0291	25.29	HADPDFTR
						513.711	2	-0.0822	55.3	MATTMIQSK	Oxidation (M)
						514.48	2	0.3749	43.14	TEVNVLPGAK
						401.521	3	0.9894	45.22	DKHADPDFTR
						413.771	3	0.6761	21.49	LSNENHGIAQR
						490.369	3	0.2917	41.97	AHVSFKPTVAQQR
						1061.22	2	-0.7053	25.89	VVNNSPQPQNVVFDVQIPK
						1194.38	2	-0.2736	94.33	MLADAPPQDPSCCSGALYYGSK
48	P00739	Haptoglobin-related protein OS=Homo sapiens GN=HPR PE=2 SV=2	657	39518	13	365.38	2	0.3269	25.96	VLVNER
						809.099	1	0.7039	31.04	NYAEVGR
						430.047	2	0.5936	22.47	QLVEIEK
						448.189	2	-0.1036	41.5	NPANPVQR
						920.201	1	-0.2612	24.53	GSFPWQAK
						1060.16	1	-0.3894	21.78	VMPICLPSK	Oxidation (M)
						645.511	2	-0.715	20.19	DIAPTLTLYVGK
						656.087	2	-0.44	31.68	TEGDGVYTLNDK
						673.581	2	0.5087	53.6	SCAVAEYGVYVK
						709.724	2	-0.3839	36.17	DIAPTLTLYVGKK
						720.549	2	0.3898	64.37	TEGDGVYTLNDKK
						917.804	2	0.6649	27.71	VMPICLPSKNYAEVGR
						619.898	3	-0.2397	27.5	AVGDKLPECEAVCGKPK
49	P10909	Clusterin OS=Homo sapiens GN=CLU PE=1 SV=1	638	53031	8	390.449	2	0.46	37.92	YNELLK
						485.932	2	0.4007	53.67	FMETVAEK	Oxidation (M)
						536.696	2	0.8052	30.46	EIQNAVNGVK
						644.791	2	-0.0627	55.38	ELDESLQVAER
						697.412	2	0.1212	90.06	ASSIIDELFQDR
						881.998	2	0.1615	91.07	EILSVDCSTNNPSQAK
						937.627	2	0.2565	46.35	LFDSDPITVTVPVEVSR
						1157.55	2	-0.0755	82.27	VTTVASHTSDSDVPSGVTEVVVK
50	B7Z8Q2	cDNA FLJ55606, highly similar to Alpha-2-HS-glycoprotein OS=Homo sapiens PE=2 SV=1	620	47567	5	407.281	2	0.1047	33.84	FSVVYAK
						598.923	2	0.2107	33.11	HTLNQIDEVK
						830.465	2	-0.8419	25.53	EHAVEGDCDFQLLK
						1289.95	2	-0.4111	105.01	AQLVPLPPSTYVEFTVSGTDCVAK
						1121.86	3	0.0125	55.78	QPNCDDPETEEAALVAIDYINQNLPWGYK
51	P0C0L5	Complement C4-B OS=Homo sapiens GN=C4B PE=1 SV=2	612	194170	11	506.32	2	0.0922	29.92	SHKPLNMGK
						557.995	2	0.3618	88.83	VGDTLNLNLR
						642.033	2	0.3478	61.92	LVNGQSHISLSK
						655.5	2	0.2767	54.84	GSSTWLTAFVLK
						666.043	2	0.3644	81.51	LNMGITDLQGLR
						670.699	2	0.7372	39.42	GSFEFPVGDAVSK
						700.986	2	0.2639	39.83	EAPKVVEEQESR
						815.958	2	-0.0713	21.22	HLVPGAPFLLQALVR
						955.344	2	-0.2007	98.98	LLATLCSAEVCQCAEGK
						1136.94	2	-0.1313	26.76	AACAQLNDFLQEYGTQGCQV
						1242.16	2	0.0064	143.78	VTASDPLDTLGSEGALSPGGVASLLR
52	A0A140VK00	Testicular tissue protein Li 227 OS=Homo sapiens PE=2 SV=1	609	34465	12	464.034	2	0.5758	33.1	IDVHWTR
						560.176	2	0.7679	35.5	KSQPMGLWR	Oxidation (M)
						564.278	2	-0.0202	71.81	AGEVQEPELR
						617.136	2	-0.2969	51.02	CLAYDFYPGK
						704.793	2	-0.1573	100.68	YSLTYIYTGLSK
						726.262	2	-0.1671	83.8	AYLEEECPATLR
						511.703	3	0.3094	32.53	QKWEAEPVYVQR
						790.652	2	0.5185	69.07	AYLEEECPATLRK
						859.863	2	0.9439	71.86	YYYDGKDYIEFNK
						888.345	2	-0.2091	53.79	QDPPSVVVTSHQAPGEK
						891.954	2	-0.0423	30.83	EIPAWVPFDPAAQITK
						975.083	2	0.2513	25.35	QVEGMEDWKQDSQLQK
53	A2KBC2	Anti-(ED-B) scFV (Fragment) OS=Homo sapiens PE=2 SV=1	534	25405	6	365.298	2	0.2001	22.8	ATGIPDR
						490.499	2	0.4344	45.75	LLIYGASSR
						645.556	2	-0.4623	86.8	AEDTAVYYCAK
						676.449	2	-0.8075	28.29	NTLYLQMNSLR
						817.107	2	0.42	108.82	FSGSGSGTDFTLTISR
						948.37	2	-0.2868	125.96	EVQLLESGGGLVQPGGSLR
54	D3DNU8	Kininogen 1, isoform CRA_a OS=Homo sapiens GN=KNG1 PE=4 SV=1	522	48906	9	408.532	2	0.5589	54.2	AVDAALKK
						516.193	2	0.8436	23.74	YFIDFVAR
						583.658	2	0.7571	20.49	AATGECTATVGK
						661.275	2	-0.1094	61.48	AATGECTATVGKR
						758.045	2	0.4248	37.76	TWQDCEYKDAAK
						937.877	2	-0.1318	55.2	YNSQNQSNNQFVLYR
						1054.02	2	0.0085	90.13	LGQSLDCNAEVYVVPWEK
						745.819	3	0.3313	28.26	LGQSLDCNAEVYVVPWEKK
						837.899	3	-0.5358	49.35	IASFSQNCDIYPGKDFVQPPTK
55	Q5UGI6	Serine/cysteine proteinase inhibitor clade G member 1 splice variant 2 (Fragment) OS=Homo sapiens GN=SERPING1 PE=2 SV=1	522	37378	8	455.638	2	-0.1949	41.75	TLYSSSPR
						476.228	2	0.0087	26.64	MEPFHFK	Oxidation (M)
						558.835	2	0.074	64.89	LLDSLPSDTR
						593.216	2	-0.2747	42.06	FQPTLLTLPR
						609.757	2	-0.0869	52.81	DFTCVHQALK
						632.687	2	-0.3108	92.77	TNLESILSYPK
						797.535	2	0.2809	89.44	LEDMEQALSPSVFK
						914.012	2	0.0412	79.44	GVTSVSQIFHSPDLAIR
56	A0A024R462	Fibronectin 1, isoform CRA_n OS=Homo sapiens GN=FN1 PE=4 SV=1	519	262641	17	467.744	2	0.0039	44.14	ISCTIANR
						516.131	2	0.7237	26.72	YEKPGSPPR
						532.978	2	0.4111	46.57	VGDTYERPK
						539.994	2	0.4287	39.77	QYNVGPSVSK
						611.426	2	0.3245	56.76	TFYSCTTEGR
						675.518	2	0.344	31.06	WLPSSSPVTGYR
						478.182	3	0.7824	54.32	WSRPQAPITGYR
						731.505	2	0.2109	126.22	VPGTSTSATLTGLTR
						794.012	2	0.3626	62.79	WCGTTQNYDADQK
						963.235	2	-0.5854	94.23	VTWAPPPSIDLTNFLVR
						963.791	2	-0.4681	85.9	FLATTPNSLLVSWQPPR
						978.016	2	0.0174	84.68	EESPLLIGQQSTVSDVPR
						997.642	2	0.2856	86.52	NTFAEVTGLSPGVTYYFK
						1084.46	2	-0.1458	82.66	ITYGETGGNSPVQEFTVPGSK
						858.338	3	0.6633	37.5	TKTETITGFQVDAVPANGQTPIQR
						1346.62	2	-0.1366	67.73	FTQVTPTSLSAQWTPPNVQLTGYR
						973.436	3	-0.1391	24.45	TGLDSPTGIDFSDITANSFTVHWIAPR
57	A8K2T4	cDNA FLJ78207, highly similar to Human complement protein component C7 mRNA OS=Homo sapiens PE=2 SV=1	503	96539	10	524.112	2	0.6755	29.8	SSGWHFVVK
						728.069	2	-0.6527	94.36	LSGNVLSYTFQVK
						821.958	2	0.1673	84.96	DGFVQDEGTMFPVGK	Oxidation (M)
						902.997	2	0.1011	56.79	GQSISVTSIRPCAAETQ
						903.327	2	-0.2969	83.16	YSAWAESVTNLPQVIK
						605.341	3	0.132	28.47	ELSHLPSLYDYSAYR
						1063.85	2	0.6528	38.7	NVVYTCNEGYSLIGNPVAR
						1069.27	2	0.4841	92.07	GGGAGFISGLSYLELDNPAGNK
						753.014	3	-0.0597	24.25	LIDQYGTHYLQSGSLGGEYR
						1216.11	2	0.0908	39.28	VTVSCSGGMSLEGPSAFLCGSSLK
58	P06727	Apolipoprotein A-IV OS=Homo sapiens GN=APOA4 PE=1 SV=3	465	45371	11	552.966	2	0.3555	35.85	LEPYADQLR
						616.186	2	-0.2808	55.71	ALVQQMEQLR	Oxidation (M)
						618.188	2	-0.3046	35.98	LLPHANEVSQK
						630.033	2	0.3837	23.87	IDQTVEELRR
						429.794	3	0.6735	20.74	AKIDQNVEELK
						650.88	2	0.0665	37.66	IDQNVEELKGR
						675.766	2	-0.1284	65.04	SLAPYAQDTQEK
						704.14	2	-0.4382	23.9	LGEVNTYAGDLQK
						818.099	2	0.3523	95.63	SELTQQLNALFQDK
						665.523	3	0.5621	28.9	ENADSLQASLRPHADELK
						1185.42	3	0.5523	41.77	TLSLPELEQQQEQQQEQQQEQVQMLAPLES	Oxidation (M)
59	V9HWD8	Epididymis secretory sperm binding protein Li 163pA OS=Homo sapiens GN=HEL-S-163pA PE=2 SV=1	459	54790	9	726.346	1	-0.1044	34.25	ELLVPR
						545.045	2	0.499	77.56	ATWSGAVLAGR
						633.058	2	0.455	25.39	SGLSTGWTQLSK
						686.945	2	0.1856	52.02	HQFLLTGDTQGR
						559.132	3	0.4996	23.26	NGVAQEPVHLDSPAIK
						938.481	2	-0.0451	63.01	VTLTCVAPLSGVDFQLR
						1084.13	2	0.0861	94.53	SLPAPWLSMAPVSWITPGLK	Oxidation (M)
						1236.42	2	0.6442	39.95	SWVPHTFESELSDPVELLVAES
						1331.23	3	0.8119	115.53	LHDNQNGWSGDSAPVELILSDETLPAPEFSPEPESGR
60	A0A087WT59	Transthyretin OS=Homo sapiens GN=TTR PE=1 SV=1	441	20361	5	763.212	1	-0.1718	26.15	CPLMVK	Oxidation (M)
						697.623	2	-0.3827	99.81	AADDTWEPFASGK
						761.738	2	-0.2483	103.87	KAADDTWEPFASGK
						1180.93	2	0.6171	80.53	YTIAALLSPYSYSTTAVVTNPK
						1245.03	2	-0.2228	88.33	YTIAALLSPYSYSTTAVVTNPKE
61	P02790	Hemopexin OS=Homo sapiens GN=HPX PE=1 SV=2	434	52385	11	407.467	2	0.4872	33.74	LHIMAGR	Oxidation (M)
						536.139	2	0.6969	27.78	GEVPPRYPR
						579.699	2	-0.0798	34.12	DYFMPCPGR	Oxidation (M)
						423.893	3	0.9897	22.88	FDPVRGEVPPR
						659.404	2	0.118	30.21	GDKVWVYPPEK
						742.965	2	0.2353	70.79	EWFWDLATGTMK
						748.089	2	-0.508	44.97	YYCFQGNQFLR
						750.889	2	0.0884	65.28	EWFWDLATGTMK	Oxidation (M)
						767.898	2	0.0095	25.05	WKNFPSPVDAAFR
						613.406	3	0.3178	56.86	SGAQATWTELPWPHEK
						788.718	3	-0.0257	32.36	LLQDEFPGIPSPLDAAVECHR
						833.532	3	0.3457	50.42	EVGTPHGIILDSVDAAFICPGSSR
62	B4E1E1	cDNA FLJ51598, highly similar to C4b-binding protein alpha chain OS=Homo sapiens PE=2 SV=1	417	64839	9	475.083	2	0.6068	50.77	GYILVGQAK
						591.266	2	-0.0767	57.03	LNNGEITQHR
						599.727	2	-0.0822	46.02	EEIIYECDK
						625.497	2	0.3082	63.2	EDVYVVGTVLR
						736.246	2	0.6684	34.26	LSLEIEQLELQR
						746.975	2	0.2872	97.22	TPSCGDICNFPPK
						791.479	2	0.24	56.91	FSAICQGDGTWSPR
						998.392	2	-0.0638	85.52	WTPYQGCEALCCPEPK
						742.447	3	0.2568	65.77	KPDVSHGEMVSGFGPIYNYK
63	A0A0X9USN3	IBM-A1 light chain variable region (Fragment) OS=Homo sapiens PE=2 SV=1	375	11733	2	375.38	2	0.3559	22.51	VTITCR
						939.694	2	-0.505	88.37	DIQMTQSPSSLSASVGDR
64	Q96PF6	Kappa 1 light chain variable region (Fragment) OS=Homo sapiens GN=SDNK1 PE=4 SV=1	375	12841	2	791.326	1	-0.1036	22.25	TVAAPSVF
						939.694	2	-0.505	88.37	DIQMTQSPSSLSASVGDR
65	V9HWP0	Pentaxin OS=Homo sapiens GN=HEL-S-92n PE=2 SV=1	351	25485	5	497.279	2	0.0264	50.62	DNELLVYK
						578.776	2	-0.0554	58.49	VGEYSLYIGR
						697.15	2	-0.4033	60.98	IVLGQEQDSYGGK
						704.048	2	0.4185	85.98	AYSLFSYNTQGR
						604.965	3	0.987	31.95	IVLGQEQDSYGGKFDR
66	B7Z539	cDNA FLJ56954, highly similar to Inter-alpha-trypsin inhibitor heavy chain H1 OS=Homo sapiens PE=2 SV=1	347	72416	5	545.57	2	0.539	64.11	LDAQASFLPK
						1160.29	1	-0.3292	39.97	EVAFDLEIPK
						736.23	2	0.7302	80.73	QYYEGSEIVVAGR
						838.453	2	-0.9605	20.55	GFSLDEATNLNGGLLR
						1002.52	2	0.028	83.92	GSLVQASEANLQAAQDFVR
67	B7Z549	cDNA FLJ56821, highly similar to Inter-alpha-trypsin inhibitor heavy chain H1 OS=Homo sapiens PE=2 SV=1	346	75803	6	545.57	2	0.539	64.11	LDAQASFLPK
						1160.29	1	-0.3292	39.97	EVAFDLEIPK
						736.23	2	0.7302	80.73	QYYEGSEIVVAGR
						838.453	2	-0.9605	20.55	GFSLDEATNLNGGLLR
						1002.52	2	0.028	83.92	GSLVQASEANLQAAQDFVR
						1009.62	3	0.4148	31.16	GMADQDGLKPTIDKPSEDSPPLEMLGPR	2 Oxidation (M)
68	A0A0S2Z3D5	Apolipoprotein E isoform 1 (Fragment) OS=Homo sapiens GN=APOE PE=2 SV=1	339	36246	4	474.99	2	0.4455	59.23	LAVYQAGAR
						624.425	2	0.2655	47.27	QQTEWQSGQR
						657.448	2	0.1713	44.58	AKLEEQAQQIR
						811.046	2	0.2866	107.21	VQAAVGTSAAPVPSDNH
69	A0A024R962	HCG40889, isoform CRA_b OS=Homo sapiens GN=hCG_40889 PE=4 SV=1	327	143654	11	532.625	2	0.6523	29.47	IDVHLVPDR
						532.861	2	0.1419	32.44	IIYKENER
						556.481	2	0.4202	39.8	WSHPPSCIK
						381.464	3	0.8178	23.09	CLHPCVISR
						593.425	2	0.2501	59.56	CLPVTAPENGK
						410.69	3	0.5087	33.05	HGGLYHENMR	Oxidation (M)
						623.289	2	-0.0329	67.62	CTSTGWIPAPR
						741.524	2	0.3321	91.14	CFEGFGIDGPAIAK
						983.524	2	0.0717	97.09	EQVQSCGPPPELLNGNVK
						1011.44	2	0.8928	106.91	DTSCVNPPTVQNAYIVSR
						1081.85	2	-0.318	86.3	AVYTCNEGYQLLGEINYR
70	Q9UL78	Myosin-reactive immunoglobulin light chain variable region (Fragment) OS=Homo sapiens PE=2 SV=1	324	11810	4	365.298	2	0.2001	22.8	ATGIPDR
						490.499	2	0.4344	45.75	LLIYGASSR
						817.107	2	0.42	108.82	FSGSGSGTDFTLTISR
						942.275	2	-0.4648	132.12	EIVLTQSPGTLSLSPGER
71	A0A087X0I2	Complement factor I OS=Homo sapiens GN=CFI PE=1 SV=1	298	44372	6	769.258	1	-0.1333	29.48	YISQMK
						571.506	2	0.4385	36.33	SLECLHPGTK
						873.952	2	0.186	76.68	ADSPMDDFFQCVNGK	Oxidation (M)
						963.383	2	-0.082	77.43	TMGYQDFADVVCYTQK
						1047.07	2	0.1671	109.66	EANVACLDLGFQQGADTQR
						1058.88	2	-0.0223	129.9	ACDGINDCGDQSDELCCK
72	B2R8I2	cDNA, FLJ93914, highly similar to Homo sapiens histidine-rich glycoprotein (HRG), mRNA OS=Homo sapiens PE=2 SV=1	298	60501	2	841.538	2	-0.7231	98.06	DSPVLIDFFEDTER
						912.583	2	-0.7319	25.37	ADLFYDVEALDLESPK
73	Q86TT1	Full-length cDNA clone CS0DD006YL02 of Neuroblastoma of Homo sapiens (human) OS=Homo sapiens PE=2 SV=1	298	41817	8	772.287	1	-0.144	20.09	EQLNLR
						855.419	1	-0.0383	26.84	GQPLSPEK
						862.26	1	-0.2649	21.91	VTSTLTIK
						625.238	2	-0.1667	56.15	LICQATGFSPR
						800.733	2	-0.32	54.74	YVTSAPMPEPQAPGR
						809.516	2	0.2161	102.8	QVGSGVTTDQVQAEAK
						831.97	2	0.2435	73.01	ESDWLSQSMFTCR	Oxidation (M)
						859.038	2	0.2071	71.09	FTCTVTHTDLPSPLK
74	A0A087WYJ9	Immunoglobulin heavy constant mu OS=Homo sapiens GN=IGHM PE=1 SV=2	286	50036	9	772.287	1	-0.144	20.09	EQLNLR
						388.184	2	-0.0852	26.14	GFPSVLR
						855.419	1	-0.0383	26.84	GQPLSPEK
						862.26	1	-0.2649	21.91	VTSTLTIK
						625.238	2	-0.1667	56.15	LICQATGFSPR
						759.776	2	0.8731	58.66	DVMQGTDEHVVCK
						800.733	2	-0.32	54.74	YVTSAPMPEPQAPGR
						809.516	2	0.2161	102.8	QVGSGVTTDQVQAEAK
						859.038	2	0.2071	71.09	FTCTVTHTDLPSPLK
75	A8K8Z4	cDNA FLJ78071, highly similar to Human MHC class III complement component C6 mRNA OS=Homo sapiens PE=2 SV=1	255	108298	6	893.289	1	-0.1838	24.45	ALQEYAAK
						671.926	2	0.2163	20.47	TRECNNPAPQR
						748.96	2	0.2069	105.38	GEVLDNSFTGGICK
						856.83	2	0.0328	68.12	ESCGYDTCYDWEK
						1005.46	2	-0.1821	88.76	ENPAVIDFELAPIVDLVR
						1094.36	2	-0.3624	62.14	VPANLENVGFEVQTAEDDLK
76	B4DPQ0	Complement C1r subcomponent OS=Homo sapiens GN=C1R PE=1 SV=1	250	83376	6	404.026	2	0.5811	24.26	LGNHPIR
						434.519	2	0.5483	24.28	YTTEIIK
						462.722	2	0.0127	22.03	NIGEFCGK
						647.875	2	0.1446	66.1	YTTTMGVNTYK	Oxidation (M)
						834.534	2	0.228	77.1	LPVANPQACENWLR
						928.894	2	-0.0666	73.77	ESEQGVYTCTAQGIWK
77	A0A024R1G8	Apolipoprotein L, 1, isoform CRA_b OS=Homo sapiens GN=APOL1 PE=4 SV=1	246	45958	5	929.242	1	-0.2522	38.37	ILQADQEL
						552.979	2	-0.649	27.88	LNILNNNYK
						645.929	2	0.2158	61.43	VNEPSILEMSR	Oxidation (M)
						531.155	3	0.6039	23.6	ANLQSVPHASASRPR
						815.803	2	-0.1929	108.77	VTEPISAESGEQVER
78	P05546	Heparin cofactor 2 OS=Homo sapiens GN=SERPIND1 PE=1 SV=3	220	57205	7	450.505	2	0.5189	45.85	GPLDQLEK
						515.103	2	0.6246	52.64	TLEAQLTPR
						540.494	2	0.4081	58.89	SVNDLYIQK
						540.519	2	0.4583	40.61	NYNLVESLK
						582.217	2	0.8998	60.84	NGNMAGISDQR
						987.382	2	0.8571	95.61	GGETAQSADPQWEQLNNK
						1156.44	2	-0.2009	90.1	EYYFAEAQIADFSDPAFISK
79	A0A087X232	Complement C1s subcomponent OS=Homo sapiens GN=C1S PE=1 SV=1	220	77396	5	686.932	2	0.2181	38.92	EDTPNSVWEPAK
						775.049	2	0.3002	80.92	VEDPESTLFGSVIR
						882.057	2	-0.8099	120.96	SNALDIIFQTDLTGQK
						729.39	3	0.1048	34.45	SSNNPHSPIVEEFQVPYNK
						872.254	3	0.5308	28.23	VEKPTADAEAYVFTPNMICAGGEK	Oxidation (M)
80	B7Z556	cDNA FLJ56822, highly similar to Alpha-2-HS-glycoprotein OS=Homo sapiens PE=2 SV=1	203	27850	4	407.281	2	0.1047	33.84	FSVVYAK
						598.923	2	0.2107	33.11	HTLNQIDEVK
						830.465	2	-0.8419	25.53	EHAVEGDCDFQLLK
						1121.86	3	-0.9715	36.77	QPNCDDPETEEAALVAIDYINQDLPWGYK
81	B4DPN0	cDNA FLJ51265, moderately similar to Beta-2-glycoprotein 1 (Beta-2-glycoprotein I) OS=Homo sapiens PE=2 SV=1	201	31402	6	511.664	2	-0.2064	54.39	ATVVYQGER
						957.279	2	-0.4523	48.99	TCPKPDDLPFSTVVPLK
						1042.98	2	-0.9533	102.91	CSYTEDAQCIDGTIEVPK
						738.894	3	0.6612	33.66	KCSYTEDAQCIDGTIEVPK
						795.325	3	0.8694	31.49	TFYEPGEEITYSCKPGYVSR
						796.099	3	0.2859	51.65	ATFGCHDGYSLDGPEEIECTK
82	P02760	Protein AMBP OS=Homo sapiens GN=AMBP PE=1 SV=1	195	39886	3	705.045	2	0.3207	93.05	AFIQLWAFDAVK
						854.885	2	0.014	78.07	EYCGVPGDGDEELLR
						1062.38	2	0.9309	78.84	EDSCQLGYSAGPCMGMTSR	Oxidation (M)
83	H0YAC1	Plasma kallikrein (Fragment) OS=Homo sapiens GN=KLKB1 PE=1 SV=1	191	79001	3	478.975	2	0.4268	51.05	TGAVSGHSLK
						648.351	2	0.1237	61.23	GVNVCQETCTK
						735.555	2	0.4663	83.36	LCNTGDNSVCTTK
84	Q0ZCH1	Immunglobulin heavy chain variable region (Fragment) OS=Homo sapiens PE=4 SV=1	172	12969	3	645.556	2	-0.4623	86.8	AEDTAVYYCAK
						676.449	2	-0.8075	28.29	NTLYLQMNSLR
						797.547	2	-0.8054	32.31	LVQLVESGGGVVQPGR
85	B0ZBE2	Angiotensinogen (Serpin peptidase inhibitor, clade A, member 8) OS=Homo sapiens GN=AGT PE=3 SV=1	171	53406	5	772.143	1	-0.2769	23.61	VANPLSTA
						562.682	2	-0.3267	33.9	LQAILGVPWK
						635.119	2	0.4738	73.88	ALQDQLVLVAAK
						949.555	2	0.0135	95.22	QPFVQGLALYTPVVLPR
						655.535	3	0.4933	27.79	ANAGKPKDPTFIPAPIQAK
86	C9JF17	Apolipoprotein D (Fragment) OS=Homo sapiens GN=APOD PE=1 SV=1	169	24541	4	518.149	2	0.7637	22.78	IPTTFENGR
						646.966	2	0.3265	85.8	MTVTDQVNCPK
						712.091	2	-0.5691	24.5	NPNLPPETVDSLK
						829.591	2	0.41	52.02	CPNPPVQENFDVNK
87	P19652	Alpha-1-acid glycoprotein 2 OS=Homo sapiens GN=ORM2 PE=1 SV=2	159	23873	3	497.705	2	-0.1177	58.54	TEDTIFLR
						509.879	2	0.2626	24.45	DKCEPLEK
						1056.91	2	-0.1515	95.65	EQLGEFYEALDCLCIPR
88	D9ZGG2	Vitronectin OS=Homo sapiens GN=VTN PE=4 SV=1	152	55069	2	835.18	2	-0.4624	22.56	SIAQYWLGCPAPGHL
						561.892	3	0.8919	27.47	DWHGVPGQVDAAMAGR	Oxidation (M)
89	O43866	CD5 antigen-like OS=Homo sapiens GN=CD5L PE=1 SV=1	145	39603	3	773.499	2	0.2904	57.92	EATLQDCPSGPWGK
						583.54	3	0.892	58.43	CSGEEQSLEQCQHR
						1102.55	2	0.0438	89.48	ELGCGAASGTPSGILYEPPAEK
90	P07360	Complement component C8 gamma chain OS=Homo sapiens GN=C8G PE=1 SV=3	141	22435	2	648.256	2	0.7567	22.56	RPASPISTIQPK
						810.903	2	-0.0233	90.78	SLPVSDSVLSGFEQR
91	P01031	Complement C5 OS=Homo sapiens GN=C5 PE=1 SV=4	135	189897	4	680.33	2	-0.1095	88.15	FQNSAILTIQPK
						920.301	2	0.6418	74.71	ALVEGVDQLFTDYQIK
						1039.43	2	0.7518	23.18	QLPGGQNPVSYVYLEVVSK
						749.634	3	0.8444	49.82	MSAVEGICTSESPVIDHQGTK
92	V9HWF6	Alpha-1-acid glycoprotein OS=Homo sapiens GN=HEL-S-153w PE=2 SV=1	132	23725	4	497.705	2	-0.1177	58.54	TEDTIFLR
						509.879	2	0.2626	24.45	DKCEPLEK
						621.119	2	0.6094	50.05	SDVVYTDWKK
						872.092	2	0.3712	77.25	EQLGEFYEALDCLR
93	A0N5G5	Rheumatoid factor D5 light chain (Fragment) OS=Homo sapiens GN=V<kappa>3 PE=2 SV=1	129	12872	3	791.326	1	-0.1036	22.25	TVAAPSVF
						532.909	2	0.2364	60.75	LLIYDASNR
						949.433	2	-0.164	57.24	EIVLTQSPATLSLSPGER
94	A2NB45	Cold agglutinin FS-1 L-chain (Fragment) OS=Homo sapiens PE=2 SV=1	127	12494	2	1303.12	1	-0.4948	42.34	FSGSGSGTDFTLK
						1277.93	2	-0.423	50.1	DIVMTQSPLSLPVTPGEPASISCR
95	V9GYC1	Apolipoprotein A-II (Fragment) OS=Homo sapiens GN=APOA2 PE=1 SV=1	121	7522	2	400.869	3	0.9307	39.04	VKSPELQAEAK
						1175.51	2	-0.0788	121.47	EPCVESLVSQYFQTVTDYGK
96	A0A109PSY4	MS-A1 light chain variable region (Fragment) OS=Homo sapiens PE=2 SV=1	121	11483	2	375.38	2	0.3559	22.51	VTITCR
						932.941	2	0.0035	120.89	DIQMTQSPSSVSASVGDR
97	P08697	Alpha-2-antiplasmin OS=Homo sapiens GN=SERPINF2 PE=1 SV=3	116	54873	4	430.16	2	-0.0956	33.15	SPPGVCSR
						603.457	2	0.2803	29.55	NKFDPSLTQR
						656.966	2	0.2403	69.7	LGNQEPGGQTALK
						786.944	2	0.1147	87.75	QEDDLANINQWVK
98	A0A0B4J2D9	Immunoglobulin kappa variable 1D-13 OS=Homo sapiens GN=IGKV1D-13 PE=3 SV=1	110	12732	2	375.38	2	0.3559	22.51	VTITCR
						854.043	2	0.1818	72.8	LLIYDASSLESGVPSR
99	A2MYD4	V2-7 protein (Fragment) OS=Homo sapiens GN=V2-7 PE=4 SV=1	101	10460	2	456.231	2	-0.0513	25.13	RPSGIPER
						1002.94	2	0.8654	101.42	SYELTQPPSVSVSPGQTAR
100	B0AZL7	cDNA, FLJ79457, highly similar to Insulin-like growth factor-binding proteincomplex acid labile chain OS=Homo sapiens PE=2 SV=1	89	66701	2	658.058	2	0.4284	46.71	DFALQNPSAVPR
						923.022	2	0.1916	71.59	LWLEGNPWDCGCPLK
101	Q5U7I5	Transthyretin OS=Pan troglodytes GN=TTR PE=2 SV=1	84	15976	3	763.212	1	-0.1718	26.15	CPLMVK	Oxidation (M)
						704.683	2	-0.2791	44.92	AADETWEPFASGK
						1245.03	2	0.736	63.48	YTIAALLSPYSYSTTAVVTIPKE
102	Q9UL92	Myosin-reactive immunoglobulin heavy chain variable region (Fragment) OS=Homo sapiens PE=2 SV=1	69	13686	2	580.886	2	0.1186	69.19	KPGASVKVSCK
						644.381	2	0.0749	27.33	EVQLVESGAEVK
103	B2R6V9	cDNA, FLJ93141, highly similar to Homo sapiens coagulation factor XIII, A1 polypeptide (F13A1), mRNA OS=Homo sapiens PE=2 SV=1	67	83702	2	641.316	2	0.9332	42.19	LALETALMYGAK
						664.006	2	0.1803	62.07	STVLTIPEIIIK
104	B1AHL2	Fibulin-1 OS=Homo sapiens GN=FBLN1 PE=1 SV=1	66	82439	3	590.026	2	0.4978	43.19	TGYYFDGISR
						635.972	2	0.3758	46.44	DCSLPYATESK
						663.903	2	0.2758	52.24	MCVDVNECQR	Oxidation (M)
105	A0A193CHR0	10E8 heavy chain variable region (Fragment) OS=Homo sapiens PE=2 SV=1	65	14534	2	676.449	2	-0.8075	28.29	NTLYLQMNSLR
						628.227	3	0.6262	33.84	EVQLVESGGGLVKPGGSLR
106	Q5VY30	Retinol binding protein 4, plasma, isoform CRA_b OS=Homo sapiens GN=RBP4 PE=1 SV=2	61	23301	2	589.409	2	0.2753	25.57	FSGTWYAMAK	Oxidation (M)
						652.254	2	-0.1211	26.96	LIVHNGYCDGR
107	A0A024R035	Complement component 9, isoform CRA_a OS=Homo sapiens GN=C9 PE=4 SV=1	59	64645	2	636.452	3	0.5131	58.55	AEQCCEETASSISLHGK
						930.725	3	0.7248	20.8	GTVIDVTDFVNWASSINDAPVLISQK
108	B2R9F2	cDNA, FLJ94361, highly similar to Homo sapiens serine (or cysteine) proteinase inhibitor, clade A(alpha-1 antiproteinase, antitrypsin), member 6 (SERPINA6), mRNA OS=Homo sapiens PE=2 SV=1	57	45237	3	433.133	2	0.7277	23.83	HLVALSPK
						538.437	2	0.2747	25.12	MNTVIAALSR
						786.934	2	0.1171	57	EENFYVDETTVVK
109	A0A0S2L2S4	Pol protein (Fragment) OS=Human immunodeficiency virus 1 GN=pol PE=3 SV=1	51	39155	3	606.925	1	-0.3871	22.27	DLMTK
						445.085	2	0.6484	26.37	TKIEELR
						863.014	2	0.995	51.27	WTPKIIGGIGGLVWVK

## Sheet: 25%PEG-MWCNTs
Supplementary Table 3: Identified Human Plasma Proteins interacted with 25%PEG-MWCNTs
Prot. Number	Accession Number	Protein Name	Mascot Score	Mr	N° peptides	m/z	z	Peptide error	Pep. Score	Peptide sequence	Peptide Modification
1	Q6MZV7	Putative uncharacterized protein DKFZp686C11235 OS=Homo sapiens GN=DKFZp686C11235 PE=2 SV=1	5556	52829	13	581.15	2	-0.337	45.78	NQVSLTCLVK
						1186.08	1	-0.5636	53.96	GPSVFPLAPSSK
						643.644	2	-0.3921	21.38	EPQVYTLPPSR
						659.961	2	0.3407	73.17	AEDTAVYYCAR
						1321.12	1	-0.5538	32.54	STSGGTAALGCLVK
						669.94	2	0.1887	46.94	NSLYLQMNSLR
						839.097	2	-0.6159	85.54	FNWYVDGVEVHNAK
						904.455	2	-0.1039	83.79	VVSVLTVLHQDWLNGK
						937.036	2	-0.8578	82	TTPPVLDSDGSFFLYSK
						952.71	2	-0.5293	46.44	EPQVYTLPPSREEMTK
						1069.84	2	-0.346	100.68	TPEVTCVVVDVSHEDPEVK
						1272.14	2	-0.8571	97.88	GFYPSDIAVEWESNGQPENNYK
						1422.48	2	-0.499	61.64	THTCPPCPAPELLGGPSVFLFPPKPK
2	S6B291	IgG H chain OS=Homo sapiens PE=1 SV=1	5410	51523	11	581.15	2	-0.337	45.78	NQVSLTCLVK
						1186.08	1	-0.5636	53.96	GPSVFPLAPSSK
						643.644	2	-0.3921	21.38	EPQVYTLPPSR
						1321.12	1	-0.5538	32.54	STSGGTAALGCLVK
						685.019	2	0.3358	51.78	NTLYLQMNSLR	Oxidation (M)
						839.097	2	-0.6159	85.54	FNWYVDGVEVHNAK
						904.455	2	-0.1039	83.79	VVSVLTVLHQDWLNGK
						937.036	2	-0.8578	82	TTPPVLDSDGSFFLYSK
						1069.84	2	-0.346	100.68	TPEVTCVVVDVSHEDPEVK
						1272.14	2	-0.8571	97.88	GFYPSDIAVEWESNGQPENNYK
						1422.48	2	-0.499	61.64	THTCPPCPAPELLGGPSVFLFPPKPK
3	Q6PIL8	IGK@ protein OS=Homo sapiens GN=IGK@ PE=1 SV=1	5017	26103	8	751.527	2	-0.7115	61.13	DSTYSLSSTLTLSK
						816.529	2	-0.7358	90.86	FSGSGSGTDFTLTISR
						898.957	2	-0.9894	47.77	SGTASVVCLLNNFYPR
						937.978	2	-0.9777	54.03	VYACEVTHQGLSSPVTK
						973.104	2	-0.8262	72.94	TVAAPSVFIFPPSDEQLK
						1051.35	2	-0.4273	22.56	RTVAAPSVFIFPPSDEQLK
						1068.21	2	-0.5558	123.91	VDNALQSGNSQESVTEQDSK
						1207.11	3	-0.4045	129.1	VDNALQSGNSQESVTEQDSKDSTYSLSSTLTLSK
4	Q0KKI6	Immunoblobulin light chain (Fragment) OS=Homo sapiens PE=1 SV=1	4806	24300	8	652.005	2	-0.6149	47.46	FSGSGSGTDFTLK
						751.527	2	-0.7115	61.13	DSTYSLSSTLTLSK
						898.957	2	-0.9894	47.77	SGTASVVCLLNNFYPR
						937.978	2	-0.9777	54.03	VYACEVTHQGLSSPVTK
						973.104	2	-0.8262	72.94	TVAAPSVFIFPPSDEQLK
						1051.35	2	-0.4273	22.56	RTVAAPSVFIFPPSDEQLK
						1068.21	2	-0.5558	123.91	VDNALQSGNSQESVTEQDSK
						1207.11	3	-0.4045	129.1	VDNALQSGNSQESVTEQDSKDSTYSLSSTLTLSK
5	P01023	Alpha-2-macroglobulin OS=Homo sapiens GN=A2M PE=1 SV=3	4282	164613	42	724.197	1	-0.2381	22.16	GVPIPNK
						414.67	2	-0.1254	43.81	SDIAPVAR
						886.135	1	-0.3071	24.59	YGAATFTR
						925.249	1	-0.2979	38.96	TGTHGLLVK
						523.903	2	0.2107	48.46	FEVQVTVPK
						542.796	2	-0.0295	59.27	GHFSISIPVK
						560.736	2	-0.1714	29.15	SIYKPGQTVK
						574.785	2	-0.0575	61.76	QGIPFFGQVR
						576.1	2	0.6158	27.18	SASNMAIVDVK	Oxidation (M)
						628.434	2	0.217	60.55	AIGYLNTGYQR
						630.442	2	0.3045	83.74	VGFYESDVMGR
						636.632	2	-0.4165	65.76	VTAAPQSVCALR
						638.268	2	-0.0398	80.25	VGFYESDVMGR	Oxidation (M)
						669.343	2	-0.9721	25.09	NALFCLESAWK
						697.566	2	-0.5551	94.78	NEDSLVFVQTDK
						746.264	2	-0.2745	21.08	NQGNTWLTAFVLK
						756.304	2	-0.1691	76.59	AAQVTIQSSGTFSSK
						777.495	2	-0.8014	59.51	VTGEGCVYLQTSLK
						783.182	2	-0.4762	104.26	ALLAYAFALAGNQDK
						802.554	2	-0.7432	65.85	IAQWQSFQLEGGLK
						809.635	2	0.414	25.02	TEVSSNHVLIYLDK
						836.949	2	0.0324	39.96	TEHPFTVEEFVLPK
						890.636	2	0.2545	112.98	DTVIKPLLVEPEGLEK
						923.465	2	0.8856	85.73	LLIYAVLPTGDVIGDSAK
						924.729	2	-0.4303	91.22	QFSFPLSSEPFQGSYK
						942.178	2	-0.699	83.76	VSVQLEASPAFLAVPVEK
						634.17	3	0.6155	21.91	FSGQLNSHGCFYQQVK
						1023.09	2	0.0666	74.49	LLLQQVSLPELPGEYSMK
						1023.14	2	0.2209	67.16	AFQPFFVELTMPYSVIR
						1023.24	2	0.3657	90.98	LLLQQVSLPELPGEYSMK
						683.686	3	-0.0087	33.33	VDLSFSPSQSLPASHAHLR
						1030.54	2	-0.9813	87.31	AFQPFFVELTMPYSVIR	Oxidation (M)
						1031.04	2	-0.0257	87.77	LLLQQVSLPELPGEYSMK	Oxidation (M)
						1031.06	2	0.0702	95.47	AFQPFFVELTMPYSVIR	Oxidation (M)
						1031.37	2	0.6371	72.17	LLLQQVSLPELPGEYSMK	Oxidation (M)
						1041.56	2	-0.9079	74.85	AGAFCLSEDAGLGISSTASLR
						1055.17	2	-0.7378	56.75	LHTEAQIQEEGTVVELTGR
						1069.04	2	0.0068	122.59	HNVYINGITYTPVSSTNEK
						722.013	3	0.8449	27.48	VSNQTLSLFFTVLQDVPVR
						1145.93	2	0.8427	106.17	DLTGFPGPLNDQDNEDCINR
						796.154	3	-0.7466	20.51	QQNAQGGFSSTQDTVVALHALSK
						1198.91	2	-0.345	101.25	ETTFNSLLCPSGGEVSEELSLK
						1237.92	2	-0.3833	85.01	SLFTDLEAENDVLHCVAFAVPK
						1274.59	2	0.0842	49.94	VYDYYETDEFAIAEYNAPCSK
						942.959	3	0.4245	53.8	VVSMDENFHPLNELIPLVYIQDPK	Oxidation (M)
						1459.35	2	0.1656	68.81	AVDQSVLLMKPDAELSASSVYNLLPEK
						1055.17	3	-0.0598	46.11	YNILPEKEEFPFALGVQTLPQTCDEPK
						1113.6	3	0.3043	21.58	SPCYGYQWVSEEHEEAHHTAYLVFSPSK
6	Q53H26	Transferrin variant (Fragment) OS=Homo sapiens PE=2 SV=1	3500	79310	28	482.911	2	0.2829	74.5	APNHAVVTR
						499.345	2	0.2051	47.46	ASYLDCIR
						563.457	2	0.3345	60.16	KASYLDCIR
						583.612	2	-0.3747	30.5	HQTVPQNTGGK
						637.077	2	-0.5065	21.36	HSTIFENLANK
						642.065	2	-0.4468	42.57	EGYYGYTGAFR
						659.283	2	-0.0303	74.79	WCAVSEHEATK
						447.249	3	0.0898	41.17	KDSGFQMNQLR	Oxidation (M)
						689.416	2	0.1248	69.33	KSASDLTWDNLK
						708.85	2	0.9735	35.47	SVIPSDGPSVACVK
						739.698	2	-0.3467	84.8	MYLGYEYVTAIR
						498.222	3	0.8917	46.04	SKEFQLFSSPHGK
						747.901	2	0.0642	88.13	MYLGYEYVTAIR	Oxidation (M)
						761.252	2	-0.239	22.46	LKCDEWSVNSVGK
						766.397	2	0.0991	96.62	CSTSSLLEACTFR
						783.656	2	0.5055	45.61	DLLFRDDTVCLAK
						789.084	2	-0.6536	30.62	TAGWNIPMGLLYNK
						789.409	2	0.1529	101.97	FDEFFSEGCAPGSK
						789.439	2	0.0571	58.61	TAGWNIPMGLLYNK
						789.466	2	0.2673	112.06	FDEFFSEGCAPGSK
						789.903	2	0.9842	85.49	TAGWNIPMGLLYNK
						529.44	3	-0.4702	32.29	KPVEEYANCHLAR
						797.357	2	-0.1016	75.92	TAGWNIPMGLLYNK	Oxidation (M)
						815.462	2	0.1006	97.32	EDPQTFYYAVAVVK
						553.883	3	-0.1499	36.76	KCSTSSLLEACTFR
						861.752	2	-0.2645	95.1	LCMGSGLNLCEPNNK	Oxidation (M)
						863.268	2	-0.2374	53.7	IECVSAETTEDCIAK
						606.688	3	0.2446	26.69	EGTCPEAPTDECKPVK
						941.143	2	-0.5968	94.9	ADRDQYELLCLDNTR
						976.994	2	0.0428	95.53	NLNEKDYELLCLDGTR
						1036.4	2	-0.1291	96.45	SDNCEDTPEAGYFAVAVVK
						1096.02	2	0.0357	107.85	IMNGEADAMSLDGGFVYIAGK	2 Oxidation (M)
						849.557	3	0.4215	54.77	SMGGKEDLIWELLNQAQEHFGK	Oxidation (M)
7	P0DOX7	Immunoglobulin kappa light chain OS=Homo sapiens PE=1 SV=1	3368	23650	7	751.527	2	-0.7115	61.13	DSTYSLSSTLTLSK
						898.957	2	-0.9894	47.77	SGTASVVCLLNNFYPR
						937.978	2	-0.9777	54.03	VYACEVTHQGLSSPVTK
						946.555	2	-0.799	110.5	DIQMTQSPSTLSASVGDR
						1001.74	2	-0.5706	40.71	GTVAAPSVFIFPPSDEQLK
						1068.21	2	-0.5558	123.91	VDNALQSGNSQESVTEQDSK
						1207.11	3	-0.4045	129.1	VDNALQSGNSQESVTEQDSKDSTYSLSSTLTLSK
8	A0A140VJJ6	Testicular tissue protein Li 70 OS=Homo sapiens PE=2 SV=1	2622	50092	15	851.198	1	-0.243	30.98	NWIQYK
						517.98	2	0.4269	53.49	VGPEADKYR
						575.655	2	-0.2062	55.42	TSTADYAMFK	Oxidation (M)
						597.944	2	0.3936	55.31	DNCCILDER
						614.139	2	0.6323	75.8	DTVQIHDITGK
						647.595	2	0.4268	56.07	QSGLYFIKPLK
						516.121	3	0.5344	24.22	LTIGEGQQHHLGGAK
						841.684	2	-0.5974	115.64	IHLISTQSAIPYALR
						947.195	2	-0.5311	85.93	ASTPNGYDNGIIWATWK
						1103.56	2	-0.929	100.3	EGFGHLSPTGTTEFWLGNEK
						1208.87	2	-0.3537	94.66	FGSYCPTTCGIADFLSTYQTK
						1260.55	2	-0.1697	89.98	AIQLTYNPDESSKPNMIDAATLK
						1331.19	2	0.1363	89.02	ANQQFLVYCEIDGSGNGWTVFQK
						923.473	3	0.0703	25.8	VAQLEAQCQEPCKDTVQIHDITGK
						1417.34	2	-0.5014	87.83	LTYAYFAGGDAGDAFDGFDFGDDPSDK
9	S6BGE0	IgG H chain OS=Homo sapiens PE=2 SV=1	2311	32674	5	575.724	2	-0.1898	81.5	GTLVTVSSASTK
						1186.08	1	-0.5636	53.96	GPSVFPLAPSSK
						1321.12	1	-0.5538	32.54	STSGGTAALGCLVK
						1069.84	2	-0.346	100.68	TPEVTCVVVDVSHEDPEVK
						1422.48	2	-0.499	61.64	THTCPPCPAPELLGGPSVFLFPPKPK
10	V9HWA9	Epididymis secretory sperm binding protein Li 62p OS=Homo sapiens GN=HEL-S-62p PE=2 SV=1	2110	188569	32	403.334	2	0.1796	24.05	TFISPIK
						413.036	2	0.5916	29.93	ASHLGLAR
						512.998	2	0.4754	40.27	FISLGEACK
						556.024	2	0.415	73.95	VLLDGVQNPR
						575.057	2	0.4645	51.54	HQQTVTIPPK
						577.161	2	0.7102	30.96	QPSSAFAAFVK
						605.138	2	0.6666	20.31	YYTYLIMNK
						606.794	2	-0.1025	27.99	VTIKPAPETEK
						620.056	2	0.3836	54.47	KVLLDGVQNPR
						631.484	2	0.3591	66.67	QELSEAEQATR
						641.143	2	-0.3161	22.24	ENEGFTVTAEGK
						649.706	2	-0.1465	66.34	CAEENCFIQK
						668.502	2	0.2657	53.7	APSTWLTAYVVK
						704.125	2	-0.3784	86.92	VSHSEDDCLAFK
						756.304	2	-0.2208	39.29	LVAYYTLIGASGQR
						828.369	2	-0.1358	82.49	TVMVNIENPEGIPVK	Oxidation (M)
						829.442	2	0.1124	102.23	AGDFLEANYMNLQR	Oxidation (M)
						852.277	2	0.7544	39.78	VFLDCCNYITELR
						596.804	3	0.4294	20.38	SGIPIVTSPYQIHFTK
						895.446	2	0.0212	83.9	DICEEQVNSLPGSITK
						901.036	2	0.1332	51.71	VELLHNPAFCSLATTK
						908.988	2	0.077	88.93	SNLDEDIIAEENIVSR
						921.463	2	-0.0714	87.69	VHQYFNVELIQPGAVK
						946.12	2	0.1568	76.66	LSINTHPSQKPLSITVR
						997.646	2	0.251	69.85	KVEGTAFVIFGIQDGEQR
						668.216	3	0.666	39.26	SGQSEDRQPVPGQQMTLK	Oxidation (M)
						1075.97	2	-0.2701	81.05	QLYNVEATSYALLALLQLK
						1083.44	2	-0.1295	72.02	AYYENSPQQVFSTEFEVK
						1099.18	2	-0.7752	114.68	VPVAVQGEDTVQSLTQGDGVAK
						832.095	3	0.1211	50.41	DYAGVFSDAGLTFTSSSGQQTAQR
						865.376	3	-0.1909	46.53	TMQALPYSTVGNSNNYLHLSVLR	Oxidation (M)
						919.111	3	0.0286	69.51	EGVQKEDIPPADLSDQVPDTESETR
11	Q6N093	Putative uncharacterized protein DKFZp686I04196 (Fragment) OS=Homo sapiens GN=DKFZp686I04196 PE=2 SV=1	1902	46716	11	609.351	1	0.0151	27.14	FTVSR
						581.15	2	-0.337	45.78	NQVSLTCLVK
						643.644	2	-0.3921	21.38	EPQVYTLPPSR
						644.199	2	-0.261	55.58	GPSVFPLAPCSR
						644.298	2	0.9152	25.77	EPQVYTLPPSR
						644.388	2	0.1182	49.71	GPSVFPLAPCSR
						1423.23	1	-0.4797	40.83	STSESTAALGCLVK
						897.69	2	0.3817	69.19	VVSVLTVVHQDWLNGK
						952.71	2	-0.5293	46.44	EPQVYTLPPSREEMTK
						953.144	2	-0.6141	78.16	TTPPMLDSDGSFFLYSK
						961.006	2	0.0685	72.14	EPQVYTLPPSREEMTK	Oxidation (M)
						961.019	2	-0.8573	37.39	TTPPMLDSDGSFFLYSK	Oxidation (M)
						961.369	2	0.7941	27.4	EPQVYTLPPSREEMTK	Oxidation (M)
						961.37	2	-0.1554	54.71	TTPPMLDSDGSFFLYSK	Oxidation (M)
						961.432	2	0.9186	69.8	EPQVYTLPPSREEMTK	Oxidation (M)
						961.451	2	0.0055	63.21	TTPPMLDSDGSFFLYSK	Oxidation (M)
						1272.14	2	-0.8571	97.88	GFYPSDIAVEWESNGQPENNYK
						969.897	3	-0.725	48.3	CCVECPPCPAPPVAGPSVFLFPPKPK
						1012.92	3	0.2573	59.64	KCCVECPPCPAPPVAGPSVFLFPPKPK
12	P01861	Immunoglobulin heavy constant gamma 4 OS=Homo sapiens GN=IGHG4 PE=1 SV=1	1849	36431	8	581.15	2	-0.337	45.78	NQVSLTCLVK
						644.199	2	-0.261	55.58	GPSVFPLAPCSR
						1423.23	1	-0.4797	40.83	STSESTAALGCLVK
						904.455	2	-0.1039	83.79	VVSVLTVLHQDWLNGK
						951.087	2	-0.7622	34.49	TTPPVLDSDGSFFLYSR
						1272.14	2	-0.8571	97.88	GFYPSDIAVEWESNGQPENNYK
						934.575	3	-0.5394	36.47	WQEGNVFSCSVMHEALHNHYTQK
						981.759	3	-0.1947	62.82	YGPPCPSCPAPEFLGGPSVFLFPPKPK
13	P02671	Fibrinogen alpha chain OS=Homo sapiens GN=FGA PE=1 SV=2	1828	95656	14	928.181	1	-0.3654	37.79	QLEQVIAK
						1140.12	1	-0.4308	38.68	GSESGIFTNTK
						596.242	2	0.9332	33.53	QFTSSTSYNR
						729.274	2	-0.2408	72.47	MKPVPDLVPGNFK	Oxidation (M)
						760.707	2	-0.3271	87.57	GLIDEVNQDFTNR
						786.736	2	-0.2121	96.33	GGSTSYGTGSETESPR
						797.532	2	0.3387	86.45	HPDEAAFFDTASTGK
						815.358	2	-0.1174	34.49	DSHSLTTNIMEILR
						819.174	2	-0.4265	53.56	ESSSHHPGIAEFPSR
						823.556	2	0.2841	90.7	DSHSLTTNIMEILR	Oxidation (M)
						629.542	3	-0.2677	68.59	HRHPDEAAFFDTASTGK
						982.361	2	-0.0286	52.28	DSDWPFCSDEDWNYK
						982.45	2	0.0437	133.76	NPSSAGSWNSGSSGPGSTGNR
						982.496	2	0.241	93.11	DSDWPFCSDEDWNYK
						982.504	2	0.1512	140.51	NPSSAGSWNSGSSGPGSTGNR
						982.543	2	0.3357	44.74	DSDWPFCSDEDWNYK
						982.545	2	0.2342	137.44	NPSSAGSWNSGSSGPGSTGNR
						1132.85	2	-0.3542	46.22	TFPGFFSPMLGEFVSETESR
						1564.34	2	-0.7286	40.93	EVVTSEDGSDCPEAMDLGTLSGIGTLDGFR
14	Q96K68	cDNA FLJ14473 fis, clone MAMMA1001080, highly similar to Homo sapiens SNC73 protein (SNC73) mRNA OS=Homo sapiens PE=2 SV=1	1791	54195	10	601.393	1	0.0264	36.76	DVLVR
						409.909	2	0.4062	40.91	VAAEDWK
						931.191	1	-0.3547	43.86	TPLTATLSK
						470.789	2	0.0855	39.07	SAVQGPPER
						669.94	2	0.1887	46.94	NSLYLQMNSLR
						1540.12	1	-0.6038	74.32	DASGVTFTWTPSSGK
						918.242	2	-0.4722	107.6	QEPSQGTTTFAVTSILR
						779.945	3	0.6831	49.98	KGDTFSCMVGHEALPLAFTQK
						865.043	3	-0.014	55.37	DLCGCYSVSSVLPGCAEPWNHGK
						1584.53	2	-0.4602	61.34	NFPPSQDASGDLYTTSSQLTLPATQCLAGK
15	Q5EBM2	Uncharacterized protein OS=Homo sapiens PE=1 SV=1	1499	57974	10	581.15	2	-0.337	45.78	NQVSLTCLVK
						593.918	2	0.3305	49.79	SCDTPPPCPR
						643.644	2	-0.3921	21.38	EPQVYTLPPSR
						644.199	2	-0.261	55.58	GPSVFPLAPCSR
						644.298	2	0.9152	25.77	EPQVYTLPPSR
						644.388	2	0.1182	49.71	GPSVFPLAPCSR
						1321.12	1	-0.5538	32.54	STSGGTAALGCLVK
						708.85	2	0.0028	39.02	WYVDGVEVHNAK
						904.455	2	-0.1039	83.79	VVSVLTVLHQDWLNGK
						952.71	2	-0.5293	46.44	EPQVYTLPPSREEMTK
						1076.09	2	0.0046	90.14	CPAPELLGGPSVFLFPPKPK
						805.38	3	-0.0281	42.8	TPEVTCVVVDVSHEDPEVQFK
16	Q8N355	IGL@ protein OS=Homo sapiens GN=IGL@ PE=1 SV=1	1442	25119	7	855.186	1	-0.3434	24.73	LTVLGQPK
						864.03	1	-0.3464	27.97	TVAPTECS
						807.112	2	0.425	52.17	FSGSNSGNTATLTISR
						571.035	3	-0.6683	38.29	SYSCQVTHEGSTVEK
						872.135	2	-0.5956	44.69	YAASSYLSLTPEQWK
						993.163	2	-0.6989	75.87	AAPSVTLFPPSSEELQANK
						1105.89	2	-0.3862	55.19	ATLVCLISDFYPGAVTVAWK
17	Q6PIQ7	IGL@ protein OS=Homo sapiens GN=IGL@ PE=1 SV=1	1436	25347	7	855.186	1	-0.3434	24.73	LTVLGQPK
						864.03	1	-0.3464	27.97	TVAPTECS
						442.288	2	0.0943	36.93	RPSGVPDR
						571.035	3	-0.6683	38.29	SYSCQVTHEGSTVEK
						872.135	2	-0.5956	44.69	YAASSYLSLTPEQWK
						993.163	2	-0.6989	75.87	AAPSVTLFPPSSEELQANK
						1105.89	2	-0.3862	55.19	ATLVCLISDFYPGAVTVAWK
18	Q8NEJ1	Uncharacterized protein OS=Homo sapiens PE=2 SV=1	1436	25350	6	864.03	1	-0.3464	27.97	TVAPTECS
						414.009	3	-0.5909	24.51	NDQRPSGVPDR
						571.035	3	-0.6683	38.29	SYSCQVTHEGSTVEK
						872.135	2	-0.5956	44.69	YAASSYLSLTPEQWK
						993.163	2	-0.6989	75.87	AAPSVTLFPPSSEELQANK
						1105.89	2	-0.3862	55.19	ATLVCLISDFYPGAVTVAWK
19	V9HVY1	Epididymis secretory sperm binding protein Li 78p OS=Homo sapiens GN=HEL-S-78p PE=2 SV=1	1369	56577	13	638.322	2	0.0765	23.28	DNDGWLTSDPR
						794.094	2	-0.4967	80.18	LESDVSAQMEYCR
						809.444	2	-0.9116	50.24	TPCTVSCNIPVVSGK
						842.519	2	-0.6791	44.78	YYWGGQYTWDMAK	Oxidation (M)
						854.112	2	-0.5804	46.06	MGPTELLIEMEDWK	Oxidation (M)
						885.345	2	0.8945	60.95	DNENVVNEYSSELEK
						893.051	2	-0.6956	72.64	NYCGLPGEYWLGNDK
						651.318	3	0.9352	58.26	EEAPSLRPAPPPISGGGYR
						1064.14	2	0.1921	108.05	HQLYIDETVNSNIPTNLR
						1078.98	2	0.0127	103.23	VYCDMNTENGGWTVIQNR
						801.124	3	0.1859	37.08	KGGETSEMYLIQPDSSVKPYR	Oxidation (M)
						1061.77	3	-0.1784	21.35	NSVDELNNNVEAVSQTSSSSFQYMYLLK	Oxidation (M)
						1362.2	3	0.5641	91.9	KAPDAGGCLHADPDLGVLCPTGCQLQEALLQQERPIR
20	A0A024R6I7	Alpha-1-antitrypsin OS=Homo sapiens GN=SERPINA1 PE=1 SV=1	1248	46850	16	795.239	1	-0.1679	27.74	SPLFMGK	Oxidation (M)
						444.987	2	0.4622	49.09	AVLTIDEK
						1015.27	1	-0.347	28.44	SVLGQLGITK
						547.062	2	0.5053	28.53	LSSWVLLMK	Oxidation (M)
						555.342	2	-0.9267	43.77	LSITGTYDLK
						568.83	2	0.0574	50.72	KQINDYVEK
						474.217	3	0.9388	29.71	RLGMFNIQHCK	Oxidation (M)
						788.993	2	0.1379	76.57	DTVFALVNYIFFK
						821.411	2	-0.0496	64.2	ITPNLAEFAFSLYR
						594.203	3	0.8276	31.54	TDTSHHDQDHPTFNK
						902.811	2	0.6549	88.8	LQHLENELTHDIITK
						917.591	2	0.2507	121.71	VFSNGADLSGVTEEAPLK
						729.497	3	0.4366	42.78	LYHSEAFTVNFGDTEEAKK
						1138.01	2	-0.125	102.38	GTEAAGAMFLEAIPMSIPPEVK	Oxidation (M)
						1287.75	2	0.1557	116.15	TLNQPDSQLQLTTGNGLFLSEGLK
						902.811	3	-0.95	53.11	LQHLENELTHDIITKFLENEDR
21	Q6NS95	IGL@ protein OS=Homo sapiens GN=IGL@ PE=2 SV=1	1243	25475	6	864.03	1	-0.3464	27.97	TVAPTECS
						807.112	2	0.425	52.17	FSGSNSGNTATLTISR
						571.035	3	-0.6683	38.29	SYSCQVTHEGSTVEK
						872.135	2	-0.5956	44.69	YAASSYLSLTPEQWK
						1022.02	2	-0.0126	70.83	ANPTVTLFPPSSEELQANK
						1105.89	2	-0.3862	55.19	ATLVCLISDFYPGAVTVAWK
22	P01859	Immunoglobulin heavy constant gamma 2 OS=Homo sapiens GN=IGHG2 PE=1 SV=2	1161	36505	10	581.15	2	-0.337	45.78	NQVSLTCLVK
						643.644	2	-0.3921	21.38	EPQVYTLPPSR
						644.199	2	-0.261	55.58	GPSVFPLAPCSR
						644.298	2	0.9152	25.77	EPQVYTLPPSR
						644.388	2	0.1182	49.71	GPSVFPLAPCSR
						1423.23	1	-0.4797	40.83	STSESTAALGCLVK
						897.69	2	0.3817	69.19	VVSVLTVVHQDWLNGK
						952.71	2	-0.5293	46.44	EPQVYTLPPSREEMTK
						953.144	2	-0.6141	78.16	TTPPMLDSDGSFFLYSK
						961.006	2	0.0685	72.14	EPQVYTLPPSREEMTK	Oxidation (M)
						961.019	2	-0.8573	37.39	TTPPMLDSDGSFFLYSK	Oxidation (M)
						961.369	2	0.7941	27.4	EPQVYTLPPSREEMTK	Oxidation (M)
						961.37	2	-0.1554	54.71	TTPPMLDSDGSFFLYSK	Oxidation (M)
						961.432	2	0.9186	69.8	EPQVYTLPPSREEMTK	Oxidation (M)
						961.451	2	0.0055	63.21	TTPPMLDSDGSFFLYSK	Oxidation (M)
						1280.91	2	0.6804	41.92	GFYPSDISVEWESNGQPENNYK
						969.897	3	-0.725	48.3	CCVECPPCPAPPVAGPSVFLFPPKPK
						1012.92	3	0.2573	59.64	KCCVECPPCPAPPVAGPSVFLFPPKPK
23	Q1L857	Ceruloplasmin (Fragment) OS=Homo sapiens PE=4 SV=1	1123	116197	15	470.887	2	0.3361	41.63	YTVNQCR
						509.465	2	0.4595	56.52	QYTDSTFR
						602.236	2	-0.0634	49.89	EYTDASFTNR
						716.471	2	0.2957	64.7	QSEDSTFYLGER
						735.346	2	-0.1552	49.36	DIASGLIGPLIICK
						735.675	2	-0.3836	83.1	EVGPTNADPVCLAK
						783.903	2	0.0709	45.98	VNKDDEEFIESNK
						788.468	2	0.0721	58.88	DLYSGLIGPLIVCR
						794.474	2	0.2005	61.93	RQSEDSTFYLGER
						532.893	3	0.9703	41.44	VDKDNEDFQESNR
						952.397	2	-0.0343	66.47	NNEGTYYSPNYNPQSR
						709.884	3	-0.4306	21.84	AEEEHLGILGPQLHADVGDK
						825.368	3	0.0232	54.71	MFTTAPDQVDKEDEDFQESNK
						1252.87	2	-0.3967	75.93	SGAGTEDSACIPWAYYSTVDQVK
						844.242	3	-0.5342	39.02	SVPPSASHVAPTETFTYEWTVPK
24	Q9NPP6	Immunoglobulin heavy chain variant (Fragment) OS=Homo sapiens PE=2 SV=1	1121	45613	7	601.393	1	0.0264	36.76	DVLVR
						609.351	1	0.0151	27.14	FTVSR
						409.909	2	0.4062	40.91	VAAEDWK
						470.789	2	0.0855	39.07	SAVQGPPER
						673.856	2	0.0997	66.3	VEDTAVYYCAR
						918.242	2	-0.4722	107.6	QEPSQGTTTFAVTSILR
						779.945	3	0.6831	49.98	KGDTFSCMVGHEALPLAFTQK
25	P00738	Haptoglobin OS=Homo sapiens GN=HP PE=1 SV=1	1106	45861	14	809.318	1	-0.0604	36.35	DYAEVGR
						448.174	2	-0.1329	45.19	NPANPVQR
						462.293	2	0.0489	49.77	ILGGHLDAK
						530.557	2	-0.4467	26.74	VMPICLPSK	Oxidation (M)
						573.626	2	-0.2981	43.24	HYEGSTVPEK
						602.094	2	-0.4555	47.48	VTSIQDWVQK
						645.486	2	-0.766	54.77	DIAPTLTLYVGK
						673.441	2	0.2291	42.54	SCAVAEYGVYVK
						709.505	2	-0.8223	33.95	DIAPTLTLYVGKK
						854.989	2	0.1205	25.56	LRTEGDGVYTLNNEK
						862.06	2	-0.7023	79.77	YVMLPVADQDQCIR	Oxidation (M)
						925.971	2	0.0207	36.35	VMPICLPSKDYAEVGR	Oxidation (M)
						929.503	2	0.0793	68.42	AVGDKLPECEAVCGKPK
						729.993	3	-0.0887	42.37	SPVGVQPILNEHTFCAGMSK	Oxidation (M)
26	C0JYY2	Apolipoprotein B (Including Ag(X) antigen) OS=Homo sapiens GN=APOB PE=4 SV=1	978	516661	32	464.506	2	0.5334	36.58	HVAEAICK
						500.567	2	0.6445	36.39	MGLAFESTK	Oxidation (M)
						576.346	2	0.1155	39.74	LDFSSQADLR
						615.116	2	0.6989	71.44	NSEEFAAAMSR	Oxidation (M)
						634.793	2	-0.1425	28.57	DLKVEDIPLAR
						654.269	2	0.8771	25.33	IISDYHQQFR
						672.622	2	0.585	48.83	SKPTVSSSMEFK	Oxidation (M)
						681.039	2	0.3647	53.19	INNQLTLDSNTK
						700.454	2	0.2517	62.45	AASGTTGTYQEWK
						716.126	2	0.4552	79.46	ALVEQGFTVPEIK
						762.822	2	0.0347	68.6	LSNDMMGSYAEMK	3 Oxidation (M)
						785.991	2	0.1125	57.72	TLQGIPQMIGEVIR	Oxidation (M)
						790.75	2	-0.2619	87.41	SGSSTASWIQNVDTK
						791.482	2	0.1623	80.48	AVSMPSFSILGSDVR	Oxidation (M)
						796.154	2	-0.5677	40.82	VLLDQLGTTISFER
						801.335	2	-0.1909	45.29	VSALLTPAEQTGTWK
						808.138	2	0.543	40.97	MYQMDIQQELQR	2 Oxidation (M)
						809.053	2	0.2099	58.29	TSSFALNLPTLPEVK
						815.63	2	0.5062	55.98	MTSNFPVDLSDYPK	Oxidation (M)
						834.095	2	0.2569	33.13	GIISALLVPPETEEAK
						888.466	2	0.043	37.71	NLQNNAEWVYQGAIR
						900.314	2	0.7242	54.49	VNQNLVYESGSLNFSK
						917.504	2	0.0265	50.81	ATFQTPDFIVPLTDLR
						937.57	2	0.0799	58.05	FSVPAGIVIPSFQALTAR
						960.897	2	-0.1541	57.45	VIGNMGQTMEQLTPELK	2 Oxidation (M)
						964.912	2	-0.085	56.51	NLTDFAEQYSIQDWAK
						981.996	2	-0.072	83.69	TILGTMPAFEVSLQALQK	Oxidation (M)
						1026.91	2	0.6663	79.3	VPLLLSEPINIIDALEMR	Oxidation (M)
						685.264	3	0.6444	25.42	ILGEELGFASLHDLQLLGK
						1233.99	2	0.5893	53.16	IADFELPTIIVPEQTIEIPSIK
						854.075	3	-0.0273	23.4	GMTRPLSTLISSSQSCQYTLDAK	Oxidation (M)
						996.759	3	0.7609	45.17	LNDLNSVLVMPTFHVPFTDLQVPSCK	Oxidation (M)
27	P00734	Prothrombin OS=Homo sapiens GN=F2 PE=1 SV=2	923	71475	16	597.953	2	0.2992	49.27	ELLESYIDGR
						626.126	2	-0.4125	36.44	ETAASLLQAGYK
						781.115	2	-0.5046	68.43	TATSEYQTFFNPR
						621.597	3	0.9676	30.56	ITDNMFCAGYKPDEGK	Oxidation (M)
						942.387	2	-0.1295	60.66	TFGSGEADCGLRPLFEK
						655.382	3	0.2227	51.98	HQDFNSAVQLVENFCR
						985.013	2	0.1289	100.12	LAACLEGNCAEGLGTNYR
						665.914	3	0.6781	21.15	LAVTTHGLPCLAWASAQAK
						673.369	3	0.1823	28.6	ITDNMFCAGYKPDEGKR	Oxidation (M)
						1035.92	2	-0.1401	95.32	SEGSSVNLSPPLEQCVPDR
						1077.93	2	-0.0798	104.3	NPDSSTTGPWCYTTDPTVR
						738.088	3	0.2361	68.81	DKLAACLEGNCAEGLGTNYR
						744.715	3	-0.1229	26.07	GQPSVLQVVNLPIVERPVCK
						764.782	3	0.2893	45.99	QECSIPVCGQDQVTVAMTPR	Oxidation (M)
						766.588	3	0.6562	29.07	IVEGSDAEIGMSPWQVMLFR	2 Oxidation (M)
						816.913	3	0.5831	84.65	RQECSIPVCGQDQVTVAMTPR	Oxidation (M)
28	Q5FWF9	IGL@ protein OS=Homo sapiens GN=IGL@ PE=1 SV=1	834	25121	5	864.03	1	-0.3464	27.97	TVAPTECS
						456.392	2	0.2709	38.56	RPSGIPER
						571.035	3	-0.6683	38.29	SYSCQVTHEGSTVEK
						993.163	2	-0.6989	75.87	AAPSVTLFPPSSEELQANK
						1105.89	2	-0.3862	55.19	ATLVCLISDFYPGAVTVAWK
29	A0A024R3E3	Apolipoprotein A-I, isoform CRA_a OS=Homo sapiens GN=APOA1 PE=3 SV=1	826	30759	12	391.395	2	0.3513	24.73	AHVDALR
						448.915	2	0.3389	29.4	LHELQEK
						506.973	2	0.3603	56.94	AKPALEDLR
						524.376	2	0.2313	50.15	LSPLGEEMR	Oxidation (M)
						626.54	2	-0.5473	53.99	VQPYLDDFQK
						650.088	2	-0.3991	51.82	WQEEMELYR	Oxidation (M)
						651.396	2	0.1356	36.81	THLAPYSDELR
						1400.35	1	-0.3184	60.67	DYVSQFEGSALGK
						488.341	3	0.1577	21.34	VKDLATVYVDVLK
						806.408	2	-0.9777	31.88	LLDNWDSVTSTFSK
						606.116	3	0.4815	38.81	DSGRDYVSQFEGSALGK
						734.841	3	0.3881	71.57	LREQLGPVTQEFWDNLEK
30	Q6MZX7	Putative uncharacterized protein DKFZp686M24218 OS=Homo sapiens GN=DKFZp686M24218 PE=2 SV=1	751	53071	8	581.15	2	-0.337	45.78	NQVSLTCLVK
						644.199	2	-0.261	55.58	GPSVFPLAPCSR
						1423.23	1	-0.4797	40.83	STSESTAALGCLVK
						897.69	2	0.3817	69.19	VVSVLTVVHQDWLNGK
						951.087	2	-0.7622	34.49	TTPPVLDSDGSFFLYSR
						1279.86	2	0.5689	26.9	AFYPSDIAVEWESNGQPENNYK
						934.575	3	-0.5394	36.47	WQEGNVFSCSVMHEALHNHYTQK
						981.759	3	-0.1947	62.82	YGPPCPSCPAPEFLGGPSVFLFPPKPK
31	A2KBB9	Anti-(ED-B) scFV (Fragment) OS=Homo sapiens PE=2 SV=1	630	25357	3	685.019	2	0.3358	51.78	NTLYLQMNSLR	Oxidation (M)
						816.529	2	-0.7358	90.86	FSGSGSGTDFTLTISR
						948.412	2	-0.2026	95.37	EVQLLESGGGLVQPGGSLR
32	P00747	Plasminogen OS=Homo sapiens GN=PLG PE=1 SV=2	614	93247	12	544.822	2	0.1173	33.02	WELCDIPR
						627.31	2	-0.0229	56.84	FVTWIEGVMR	Oxidation (M)
						649.536	2	-0.5843	26.43	HSIFTPETNPR
						667.396	2	0.1437	97.77	QLGAGSIEECAAK
						486.485	3	0.7646	22.05	APWCHTTNSQVR
						538.335	3	0.2131	20.89	RAPWCHTTNSQVR
						885.855	2	-0.2178	81.86	VIPACLPSPNYVVADR
						897.115	2	-0.5963	60.04	CTTPPPSSGPTYQCLK
						953.205	2	-0.4163	101.77	NPDGDVGGPWCYTTNPR
						688.422	3	0.3238	25.46	NPDADKGPWCFTTDPSVR
						709.532	3	0.6083	36.87	ATTVTGTPCQDWAAQEPHR
						764.103	3	0.3112	53.16	NPDNDPQGPWCYTTDPEKR
33	B2RMS9	Inter-alpha (Globulin) inhibitor H4 (Plasma Kallikrein-sensitive glycoprotein) OS=Homo sapiens GN=ITIH4 PE=2 SV=1	595	103526	6	464.627	2	-0.264	35.13	ILDDLSPR
						500.382	2	0.1993	56.83	LALDNGGLAR
						524.578	2	0.5049	49.43	LGVYELLLK
						572.525	2	-0.5776	49.96	GPDVLTATVSGK
						654.27	2	-0.126	113.51	AEAQAQYSAAVAK
						906.492	2	0.0266	103.86	SPEQQETVLDGNLIIR
34	P02751-11	Isoform 11 of Fibronectin OS=Homo sapiens GN=FN1	554	265834	9	647.255	2	0.829	84.16	DLQFVEVTDVK
						731.27	2	-0.258	23.99	VPGTSTSATLTGLTR
						732.327	2	0.9581	46.41	GNLLQCICTGNGR
						896.374	2	-0.0738	97.52	TYLGNALVCTCYGGSR
						957.173	2	0.3408	112.85	SSPVVIDASTAIDAPSNLR
						963.96	2	-0.1314	76.74	FLATTPNSLLVSWQPPR
						978.425	2	0.8341	54.71	EESPLLIGQQSTVSDVPR
						997.604	2	0.2097	82.52	NTFAEVTGLSPGVTYYFK
						1084.85	2	0.646	88.23	ITYGETGGNSPVQEFTVPGSK
35	Q86TT1	Full-length cDNA clone CS0DD006YL02 of Neuroblastoma of Homo sapiens (human) OS=Homo sapiens PE=2 SV=1	541	41817	9	387.096	2	0.7541	27.31	EQLNLR
						431.81	2	0.0889	42.77	VTSTLTIK
						455.464	2	0.4994	39.96	DGFFGNPR
						625.127	2	-0.3886	35.26	LICQATGFSPR
						800.575	2	-0.6352	49.01	YVTSAPMPEPQAPGR
						809.342	2	-0.1319	81.38	QVGSGVTTDQVQAEAK
						831.74	2	-0.2153	51.25	ESDWLSQSMFTCR	Oxidation (M)
						859.019	2	0.1678	87.06	FTCTVTHTDLPSPLK
						592.276	3	0.802	34.19	GVALHRPDVYLLPPAR
36	A0A087WYJ9	Immunoglobulin heavy constant mu OS=Homo sapiens GN=IGHM PE=1 SV=2	502	50036	9	387.096	2	0.7541	27.31	EQLNLR
						431.81	2	0.0889	42.77	VTSTLTIK
						455.464	2	0.4994	39.96	DGFFGNPR
						625.127	2	-0.3886	35.26	LICQATGFSPR
						767.461	2	0.2471	72.94	DVMQGTDEHVVCK	Oxidation (M)
						800.575	2	-0.6352	49.01	YVTSAPMPEPQAPGR
						809.342	2	-0.1319	81.38	QVGSGVTTDQVQAEAK
						859.019	2	0.1678	87.06	FTCTVTHTDLPSPLK
						592.276	3	0.802	34.19	GVALHRPDVYLLPPAR
37	A0A024R6P0	Serpin peptidase inhibitor, clade A (Alpha-1 antiproteinase, antitrypsin), member 3, isoform CRA_c OS=Homo sapiens GN=SERPINA3 PE=3 SV=1	461	47792	5	547.937	2	0.235	37.77	NLAVSQVVHK
						608.221	2	-0.2961	105.59	ITLLSALVETR
						946.523	2	0.1676	113.93	LYGSEAFATDFQDSAAAK
						954.435	2	-0.0973	104.73	AVLDVFEEGTEASAATAVK
						765.96	3	-0.3065	46.41	DYNLNDILLQLGIEEAFTSK
38	Q9UL78	Myosin-reactive immunoglobulin light chain variable region (Fragment) OS=Homo sapiens PE=2 SV=1	422	11810	2	816.529	2	-0.7358	90.86	FSGSGSGTDFTLTISR
						942.125	2	-0.7641	61.16	EIVLTQSPGTLSLSPGER
39	A0A0G2JL54	Complement C4-B OS=Homo sapiens GN=C4B_2 PE=1 SV=1	394	189080	11	558.031	2	0.4333	82.56	VGDTLNLNLR
						567.24	2	-0.052	61.41	VDVQAGACEGK
						655.445	2	0.1685	26.99	GSSTWLTAFVLK
						670.274	2	-0.113	26.06	GSFEFPVGDAVSK
						725.192	2	-0.3033	57.44	AEMADQAAAWLTR	Oxidation (M)
						1043.03	2	-0.1101	128.39	ASAGLLGAHAAAITAYALTLTK
						1137.2	2	0.3943	88.32	AACAQLNDFLQEYGTQGCQV
						1241.99	2	-0.3293	98.22	VTASDPLDTLGSEGALSPGGVASLLR
						872.073	3	0.7925	33.42	LHLETDSLALVALGALDTALYAAGSK
						894.39	3	0.8527	21.8	YVSHFETEGPHVLLYFDSVPTSR
						927.02	3	0.6863	51.43	STQDTVIALDALSAYWIASHTTEER
40	A0A0X9USN3	IBM-A1 light chain variable region (Fragment) OS=Homo sapiens PE=2 SV=1	351	11733	2	831.407	2	-0.116	28.29	LLIYAASSLQSGVPSR
						947.618	2	-0.6516	99.64	DIQMTQSPSSLSASVGDR	Oxidation (M)
41	Q96PF6	Kappa 1 light chain variable region (Fragment) OS=Homo sapiens GN=SDNK1 PE=4 SV=1	349	12841	2	791.142	1	-0.2879	22.85	TVAAPSVF
						947.618	2	-0.6516	99.64	DIQMTQSPSSLSASVGDR	Oxidation (M)
42	P02790	Hemopexin OS=Homo sapiens GN=HPX PE=1 SV=2	332	52385	8	399.163	2	-0.1255	24.31	LHIMAGR
						565.561	2	0.4628	37.26	RLWWLDLK
						572.029	2	0.4199	27.42	QGHNSVFLIK
						579.539	2	-0.4003	25.25	DYFMPCPGR	Oxidation (M)
						742.921	2	0.1476	74.26	EWFWDLATGTMK
						748.139	2	-0.409	68.17	YYCFQGNQFLR
						751.342	2	0.9934	68.17	EWFWDLATGTMK	Oxidation (M)
						857.168	2	0.5585	52.13	GECQAEGVLFFQGDR
						613.228	3	-0.2172	24.06	SGAQATWTELPWPHEK
43	D3DNU8	Kininogen 1, isoform CRA_a OS=Homo sapiens GN=KNG1 PE=4 SV=1	317	48906	5	661.593	2	0.5264	69.62	AATGECTATVGKR
						937.978	2	0.0713	35.55	YNSQNQSNNQFVLYR
						982.874	2	-0.2601	80.83	IYPTVNCQPLGMISLMK
						1053.82	2	-0.387	98.55	LGQSLDCNAEVYVVPWEK
						838.255	3	0.534	66.63	IASFSQNCDIYPGKDFVQPPTK
44	A0A024R962	HCG40889, isoform CRA_b OS=Homo sapiens GN=hCG_40889 PE=4 SV=1	303	143654	7	566.269	2	0.0121	30.1	EFDHNSNIR
						741.651	2	0.5852	84.97	CFEGFGIDGPAIAK
						827.871	2	-0.0076	110.4	AGEQVTYTCATYYK
						908.227	2	-0.3959	107.41	LGYVTADGETSGSITCGK
						934.415	2	-0.0056	57.61	SCDNPYIPNGDYSPLR
						1010.78	2	-0.4327	90.6	DTSCVNPPTVQNAYIVSR
						1076.02	2	0.1039	23.4	ECDTDGWTNDIPICEVVK
45	S6BGF5	IgG H chain OS=Homo sapiens PE=2 SV=1	293	25869	4	575.724	2	-0.1898	81.5	GTLVTVSSASTK
						644.199	2	-0.261	55.58	GPSVFPLAPCSR
						660.466	2	-0.6281	44.34	SDDTAVYYCAR
						1423.23	1	-0.4797	40.83	STSESTAALGCLVK
46	B4E1D8	cDNA FLJ51597, highly similar to C4b-binding protein alpha chain OS=Homo sapiens PE=2 SV=1	285	62362	6	722.458	1	0.0499	31.97	DTIVFK
						564.658	2	-0.243	45.33	YTCLPGYVR
						746.625	2	-0.4123	63.45	TPSCGDICNFPPK
						791.482	2	0.245	28.04	FSAICQGDGTWSPR
						853.762	2	-0.3519	48.82	GVGWSHPLPQCEIVK
						998.079	2	-0.6891	73.55	WTPYQGCEALCCPEPK
47	Q5T985	Inter-alpha-trypsin inhibitor heavy chain H2 OS=Homo sapiens GN=ITIH2 PE=1 SV=1	280	105606	5	514.578	2	0.5712	30.08	TEVNVLPGAK
						490.5	3	0.684	22.27	AHVSFKPTVAQQR
						1061.35	2	-0.4348	74.67	VVNNSPQPQNVVFDVQIPK
						747.923	3	0.6208	51.92	FLHVPDTFEGHFDGVPVISK
						1228.81	3	0.6782	86.7	NVQFNYPHTSVTDVTQNNFHNYFGGSEIVVAGK
48	H0YC35	Clusterin (Fragment) OS=Homo sapiens GN=CLU PE=1 SV=1	278	33794	3	644.756	2	-0.1327	58.11	ELDESLQVAER
						881.745	2	-0.3454	84.41	EILSVDCSTNNPSQAK
						772.396	3	0.995	51.68	VTTVASHTSDSDVPSGVTEVVVK
49	B7Z8Q2	cDNA FLJ55606, highly similar to Alpha-2-HS-glycoprotein OS=Homo sapiens PE=2 SV=1	250	47567	3	407.375	2	0.2931	39.46	FSVVYAK
						1008.58	2	0.0802	102.57	TVVQPSVGAAAGPVVPPCPGR
						699.982	3	0.9139	90.5	HTFMGVVSLGSPSGEVSHPR	Oxidation (M)
50	Q5UGI6	Serine/cysteine proteinase inhibitor clade G member 1 splice variant 2 (Fragment) OS=Homo sapiens GN=SERPING1 PE=2 SV=1	244	37378	5	558.681	2	-0.2358	37.03	LLDSLPSDTR
						593.331	2	-0.0442	32.46	FQPTLLTLPR
						632.816	2	-0.0533	34.35	TNLESILSYPK
						757.978	2	0.241	89.61	VTTSQDMLSIMEK	2 Oxidation (M)
						805.194	2	-0.3966	62.19	LEDMEQALSPSVFK	Oxidation (M)
51	B2R6W1	cDNA, FLJ93143, highly similar to Homo sapiens complement component 7 (C7), mRNA OS=Homo sapiens PE=2 SV=1	225	96679	5	728.431	2	0.0703	105.49	LSGNVLSYTFQVK
						822.252	2	0.7556	31.22	DGFVQDEGTMFPVGK	Oxidation (M)
						902.951	2	0.0088	83.58	GQSISVTSIRPCAAETQ
						1063.36	2	-0.3228	103.28	NVVYTCNEGYSLIGNPVAR
						753.282	3	0.7441	45.78	LIDQYGTHYLQSGSLGGEYR
52	V9HWD8	Epididymis secretory sperm binding protein Li 163pA OS=Homo sapiens GN=HEL-S-163pA PE=2 SV=1	210	54790	4	545.03	2	0.4677	80.11	ATWSGAVLAGR
						686.553	2	-0.5974	30.66	HQFLLTGDTQGR
						823.409	2	-0.0146	66.02	CEGPIPDVTFELLR
						938.019	2	-0.9692	78.06	VTLTCVAPLSGVDFQLR
53	V9HWI6	Epididymis secretory protein Li 51 OS=Homo sapiens GN=HEL-S-51 PE=2 SV=1	205	54526	4	765.512	2	0.2328	74.72	EDFTSLSLVLYSR
						1046.84	2	-0.1464	96.8	SLGECCDVEDSTTCFNAK
						789.576	3	0.4432	59.32	VPTADLEDVLPLAEDITNILSK
						998.171	3	0.2344	76.1	SDFASNCCSINSPPLYCDSEIDAELK
54	A0A087X232	Complement C1s subcomponent OS=Homo sapiens GN=C1S PE=1 SV=1	191	77396	5	456.994	2	0.4667	23.76	LLEVPEGR
						639.374	2	0.0931	52.58	TNFDNDIALVR
						804.26	2	0.7958	92.04	VGATSFYSTCQSNGK
						829.899	2	0.0218	75.69	EPTMYVGSTSVQTSR	Oxidation (M)
						882.783	2	0.6417	85.81	SNALDIIFQTDLTGQK
55	B4E1Z4	cDNA FLJ55673, highly similar to Complement factor B (EC 3.4.21.47) OS=Homo sapiens PE=1 SV=1	183	143191	7	450.364	2	0.153	29.81	ISVIRPSK
						564.453	2	0.3995	40.56	DAQYAPGYDK
						651.279	2	-0.1008	45.91	LPPTTTCQQQK
						705.455	2	0.2337	102.65	CSSNLVLTGSSER
						921.755	2	-0.4142	49.63	EAGIPEFYDYDVALIK
						708.678	3	0.9818	32.86	YGQTIRPICLPCTEGTTR
						813.729	3	0.9118	22.06	LPPTTTCQQQKEELLPAQDIK
56	A0A0S2Z3D5	Apolipoprotein E isoform 1 (Fragment) OS=Homo sapiens GN=APOE PE=2 SV=1	170	36246	3	624.382	2	0.1798	39.3	QQTEWQSGQR
						810.407	2	-0.9911	28.38	VQAAVGTSAAPVPSDNH
						865.97	2	0.0874	101.54	SELEEQLTPVAEETR
57	H0YAC1	Plasma kallikrein (Fragment) OS=Homo sapiens GN=KLKB1 PE=1 SV=1	170	79001	3	730.488	2	0.251	95.17	IAYGTQGSSGYSLR
						735.353	2	0.0636	43.44	LCNTGDNSVCTTK
						1153.8	3	-0.2623	21.22	NVCLLKTSESGTPSSSTPQENTISGYSLLTCK
58	B0ZBE2	Angiotensinogen (Serpin peptidase inhibitor, clade A, member 8) OS=Homo sapiens GN=AGT PE=3 SV=1	160	53406	3	542.343	2	0.1493	45.94	FMQAVTGWK	Oxidation (M)
						862.205	2	0.3799	87.74	VLSALQAVQGLLVAQGR
						949.568	2	0.0391	83.87	QPFVQGLALYTPVVLPR
59	A0A087WT59	Transthyretin OS=Homo sapiens GN=TTR PE=1 SV=1	144	20361	3	763.267	1	-0.1174	29.16	CPLMVK	Oxidation (M)
						698.081	2	0.5319	74.8	AADDTWEPFASGK
						761.82	2	-0.0846	105.78	KAADDTWEPFASGK
60	C9JF17	Apolipoprotein D (Fragment) OS=Homo sapiens GN=APOD PE=1 SV=1	143	24541	4	517.516	2	-0.5012	49.12	IPTTFENGR
						615.989	2	0.3017	56.37	NILTSNNIDVK
						712.194	2	-0.3611	36.07	NPNLPPETVDSLK
						829.808	2	0.8446	72.26	CPNPPVQENFDVNK
61	A0A0X9USM3	GCT-A4 heavy chain variable region (Fragment) OS=Homo sapiens PE=2 SV=1	133	14409	3	659.961	2	0.3407	73.17	AEDTAVYYCAR
						669.94	2	0.1887	46.94	NSLYLQMNSLR
						941.159	2	-0.692	53.46	EVQLVESGGGLVQPGGSLR
62	C9JB55	Serotransferrin (Fragment) OS=Homo sapiens GN=TF PE=1 SV=8	133	8099	4	499.345	2	0.2051	47.46	ASYLDCIR
						563.457	2	0.3345	60.16	KASYLDCIR
						708.85	2	0.9735	35.47	SVIPSDGPSVACVK
						558.718	3	-0.7144	42.19	MKSVIPSDGPSVACVK
63	A0A125QYY9	IBM-B2 heavy chain variable region (Fragment) OS=Homo sapiens PE=2 SV=1	126	13675	3	659.976	2	0.3454	35.94	ADDTALYYCVK
						670.055	2	0.4201	30.79	NSLFLQMNSLR	Oxidation (M)
						812.876	2	-0.1211	89.16	EVQLVESGGGLVQPGR
64	B7Z539	cDNA FLJ56954, highly similar to Inter-alpha-trypsin inhibitor heavy chain H1 OS=Homo sapiens PE=2 SV=1	125	72416	4	580.729	2	-0.1685	53.71	EVAFDLEIPK
						695.731	2	-0.2772	89.5	QAVDTAVDGVFIR
						735.776	2	-0.1776	42.37	QYYEGSEIVVAGR
						1002.14	2	-0.7505	58.36	GSLVQASEANLQAAQDFVR
65	J3QLI0	Beta-2-glycoprotein 1 (Fragment) OS=Homo sapiens GN=APOH PE=1 SV=1	121	22960	2	1410.17	2	-0.1253	68.32	WSPELPVCAPIICPPPSIPTFATLR
						1175.22	3	-0.1108	70.56	CTEEGKWSPELPVCAPIICPPPSIPTFATLR
66	Q0ZCH4	Immunglobulin heavy chain variable region (Fragment) OS=Homo sapiens PE=4 SV=1	115	13106	3	659.961	2	0.3407	73.17	AEDTAVYYCAR
						669.94	2	0.1887	46.94	NSLYLQMNSLR
						933.097	2	-0.8583	38.05	LVQLVESGGGLVQPGGSLR
67	A0A0R7FJH5	Coagulation factor XII OS=Homo sapiens GN=F12 PE=3 SV=1	112	70098	2	998.347	2	-0.2358	117.9	TTLSGAPCQPWASEATYR
						709.633	3	0.9702	23.24	LCHCPVGYTGPFCDVDTK
68	A0A0G2JK28	Complement C2 (Fragment) OS=Homo sapiens GN=C2 PE=1 SV=1	111	39724	2	632.411	2	0.1781	49.19	VLMSVLNDNSR	Oxidation (M)
						705.455	2	0.2337	102.65	CSSNLVLTGSSER
69	P0DOX2	Immunoglobulin alpha-2 heavy chain OS=Homo sapiens PE=1 SV=1	110	49817	6	601.393	1	0.0264	36.76	DVLVR
						409.909	2	0.4062	40.91	VAAEDWK
						470.789	2	-0.8985	28.16	SAVEGPPER
						659.961	2	0.3407	73.17	AEDTAVYYCAR
						669.94	2	0.1887	45.51	NTVYLQMNSLR
						670.45	2	0.2262	24.59	NTVYLQMDSLR
70	A0A024RAA7	Complement component 1, q subcomponent, C chain, isoform CRA_a OS=Homo sapiens GN=C1QC PE=4 SV=1	100	25985	4	543.043	2	0.5009	55.76	FQSVFTVTR
						629.28	2	-0.1377	38.88	TNQVNSGGVLLR
						730.114	2	0.4401	27.73	QTHQPPAPNSLIR
						964.488	2	0.0646	83.8	FNAVLTNPQGDYDTSTGK
71	P81605	Dermcidin OS=Homo sapiens GN=DCD PE=1 SV=2	98	11391	2	564.978	2	0.4214	68.98	ENAGEDPGLAR
						609.452	2	0.2225	22.35	SSLLEKGLDGAK
72	V9HWP0	Pentaxin OS=Homo sapiens GN=HEL-S-92n PE=2 SV=1	84	25485	2	497.335	2	0.1372	28.38	DNELLVYK
						697.462	2	0.22	84.27	IVLGQEQDSYGGK
73	B4DPQ0	Complement C1r subcomponent OS=Homo sapiens GN=C1R PE=1 SV=1	67	83376	2	647.961	2	0.3154	63.48	YTTTMGVNTYK	Oxidation (M)
						553.239	3	0.8506	31.74	FCGQLGSPLGNPPGKK
74	B7Z556	cDNA FLJ56822, highly similar to Alpha-2-HS-glycoprotein OS=Homo sapiens PE=2 SV=1	56	27850	2	407.375	2	0.2931	39.46	FSVVYAK
						1122.26	3	0.2282	49.48	QPNCDDPETEEAALVAIDYINQDLPWGYK
75	L0H4K1	Envelope glycoprotein (Fragment) OS=Human immunodeficiency virus 1 GN=env PE=4 SV=1	53	38092	2	639.142	3	-0.6275	31.14	SSRLADGFLAIPWVDLR
						639.717	3	-0.9165	25.61	SSRLADGFLAIVWVDLR
76	B2R8I2	cDNA, FLJ93914, highly similar to Homo sapiens histidine-rich glycoprotein (HRG), mRNA OS=Homo sapiens PE=2 SV=1	53	60501	3	567.51	2	0.4824	21.29	HPNVFGFCR
						764.134	2	0.4533	52.65	SSTTKPPFKPHGSR
						783.481	3	0.2567	34.78	HPLKPDIQPFPQSVSESCPGK

## Sheet: 25%PEG-MWCNTs-DAAO
Supplementary Table 4: Identified Human Plasma Proteins interacted with 25%PEG-MWCNTs-DAAO
Prot. Number	Accession Number	Protein Name	Mascot Score	Mr	N° peptides	m/z	z	Peptide error	Pep. Score	Peptide sequence	Peptide Modification
1	Q6MZV7	Putative uncharacterized protein DKFZp686C11235 OS=Homo sapiens GN=DKFZp686C11235 PE=2 SV=1	6279	52829	15	623.271	1	-0.0803	26.15	FTISR
						835.2	1	-0.2342	37.62	DTLMISR
						593.483	2	-0.6887	26.71	GPSVFPLAPSSK
						643.763	2	-0.1558	33.1	EPQVYTLPPSR
						659.862	2	0.1429	65.32	AEDTAVYYCAR
						1321.19	1	-0.4853	46.45	STSGGTAALGCLVK
						670.042	2	0.3933	69.68	NSLYLQMNSLR
						839.149	2	-0.5114	41.96	FNWYVDGVEVHNAK
						904.128	2	-0.7569	91.52	VVSVLTVLHQDWLNGK
						937.126	2	-0.6777	52.69	TTPPVLDSDGSFFLYSK
						960.989	2	0.0334	77.87	EPQVYTLPPSREEMTK	Oxidation (M)
						1069.98	2	-0.0762	107.24	TPEVTCVVVDVSHEDPEVK
						1272.42	2	-0.3078	58.49	GFYPSDIAVEWESNGQPENNYK
						934.623	3	0.5875	31.81	WQQGNVFSCSVMHEALHNHYTQK
						948.594	3	-0.6905	52.62	THTCPPCPAPELLGGPSVFLFPPKPK
2	S6B291	IgG H chain OS=Homo sapiens PE=1 SV=1	6132	51523	13	623.271	1	-0.0803	26.15	FTISR
						835.2	1	-0.2342	37.62	DTLMISR
						593.483	2	-0.6887	26.71	GPSVFPLAPSSK
						643.763	2	-0.1558	33.1	EPQVYTLPPSR
						1321.19	1	-0.4853	46.45	STSGGTAALGCLVK
						676.966	2	0.2249	66.48	NTLYLQMNSLR
						839.149	2	-0.5114	41.96	FNWYVDGVEVHNAK
						904.128	2	-0.7569	91.52	VVSVLTVLHQDWLNGK
						937.126	2	-0.6777	52.69	TTPPVLDSDGSFFLYSK
						1069.98	2	-0.0762	107.24	TPEVTCVVVDVSHEDPEVK
						1272.42	2	-0.3078	58.49	GFYPSDIAVEWESNGQPENNYK
						934.623	3	0.5875	31.81	WQQGNVFSCSVMHEALHNHYTQK
						948.594	3	-0.6905	52.62	THTCPPCPAPELLGGPSVFLFPPKPK
3	Q7Z351	Putative uncharacterized protein DKFZp686N02209 OS=Homo sapiens GN=DKFZp686N02209 PE=2 SV=1	6082	53503	12	623.271	1	-0.0803	26.15	FTISR
						835.2	1	-0.2342	37.62	DTLMISR
						575.735	2	-0.1691	34.29	GTTVIVSSASTK
						593.483	2	-0.6887	26.71	GPSVFPLAPSSK
						643.763	2	-0.1558	33.1	EPQVYTLPPSR
						1321.19	1	-0.4853	46.45	STSGGTAALGCLVK
						839.149	2	-0.5114	41.96	FNWYVDGVEVHNAK
						904.128	2	-0.7569	91.52	VVSVLTVLHQDWLNGK
						937.126	2	-0.6777	52.69	TTPPVLDSDGSFFLYSK
						1069.98	2	-0.0762	107.24	TPEVTCVVVDVSHEDPEVK
						1272.42	2	-0.3078	58.49	GFYPSDIAVEWESNGQPENNYK
						948.594	3	-0.6905	52.62	THTCPPCPAPELLGGPSVFLFPPKPK
4	A0A0K0K1H8	Epididymis secretory sperm binding protein Li 71p OS=Homo sapiens GN=HEL-S-71p PE=2 SV=1	5215	79310	25	562.958	2	-0.6631	33.69	KASYLDCIR
						598.398	2	0.2362	58.02	DSGFQMNQLR
						637.182	2	-0.2968	31.7	HSTIFENLANK
						642.091	2	-0.3938	53.11	EGYYGYTGAFR
						659.371	2	0.1449	70.19	WCAVSEHEATK
						708.028	2	-0.6705	29.94	SVIPSDGPSVACVK
						739.695	2	-0.3512	98.66	MYLGYEYVTAIR
						746.421	2	0.0752	30.05	SKEFQLFSSPHGK
						1494.28	1	-0.4504	22.07	MYLGYEYVTAIR	Oxidation (M)
						508.204	3	0.8606	24.2	LKCDEWSVNSVGK
						1531.14	1	-0.5483	46.37	CSTSSLLEACTFR
						783.22	2	-0.3674	39.27	DLLFRDDTVCLAK
						1576.99	1	-0.6672	55.78	FDEFFSEGCAPGSK
						789.005	2	-0.8122	40.22	TAGWNIPMGLLYNK
						789.323	2	-0.019	31.32	FDEFFSEGCAPGSK
						789.471	2	0.1209	39.41	TAGWNIPMGLLYNK
						789.534	2	0.4019	118.87	FDEFFSEGCAPGSK
						789.566	2	0.311	45.77	TAGWNIPMGLLYNK
						789.65	2	0.6358	38.48	FDEFFSEGCAPGSK
						789.678	2	0.5336	34.64	TAGWNIPMGLLYNK
						789.7	2	0.7348	75.91	FDEFFSEGCAPGSK
						529.642	3	0.1359	28.01	KPVEEYANCHLAR
						797.153	2	-0.5107	37.26	TAGWNIPMGLLYNK	Oxidation (M)
						815.465	2	0.1059	87.95	EDPQTFYYAVAVVK
						830.551	2	0.3111	99.56	KCSTSSLLEACTFR
						853.761	2	-0.2511	21.59	LCMGSGLNLCEPNNK
						862.941	2	-0.8924	21.49	IECVSAETTEDCIAK
						941.213	2	-0.4574	94.78	ADRDQYELLCLDNTR
						976.947	2	-0.0519	98.94	NLNEKDYELLCLDGTR
						1036.58	2	0.2225	93.49	SDNCEDTPEAGYFAVAVVK
						1080.06	2	0.1018	104.57	IMNGEADAMSLDGGFVYIAGK
						1085.85	2	-0.4125	98.45	SAGWNIPIGLLYCDLPEPR
						1095.91	2	-0.1977	123.1	IMNGEADAMSLDGGFVYIAGK	2 Oxidation (M)
						850.489	3	0.1592	78.61	KPVDEYKDCHLAQVPSHTVVAR
						1318.72	3	0.1338	162.46	AIAANEADAVTLDAGLVYDAYLAPNNLKPVVAEFYGSK
5	P01023	Alpha-2-macroglobulin OS=Homo sapiens GN=A2M PE=1 SV=3	4899	164613	42	415	2	0.5342	34.71	SDIAPVAR
						886.253	1	-0.1892	23.85	YGAATFTR
						523.985	2	0.3738	72.14	FEVQVTVPK
						1084.25	1	-0.3639	45.4	GHFSISIPVK
						561.025	2	0.4064	35.31	SIYKPGQTVK
						575.11	2	0.5921	43.53	QGIPFFGQVR
						575.664	2	-0.2554	58.68	SASNMAIVDVK	Oxidation (M)
						624.845	2	0.0134	75.93	LSFYYLIMAK
						630.18	2	-0.2194	83.82	VGFYESDVMGR
						636.729	2	-0.2226	77.44	VTAAPQSVCALR
						638.462	2	0.3484	67.55	VGFYESDVMGR	Oxidation (M)
						1338.22	1	-0.4348	24.54	NALFCLESAWK
						698.022	2	0.3563	96.14	NEDSLVFVQTDK
						724.998	2	0.3451	73.4	DMYSFLEDMGLK
						1491.23	1	-0.5672	35.72	NQGNTWLTAFVLK
						756.398	2	0.0191	109.65	AAQVTIQSSGTFSSK
						777.825	2	-0.1404	44.94	VTGEGCVYLQTSLK
						809.243	2	-0.3687	37.85	TEVSSNHVLIYLDK
						810.971	2	0.111	34.04	DNSVHWERPQKPK
						837.108	2	0.3504	56.35	TEHPFTVEEFVLPK
						922.886	2	-0.2716	41.66	LLIYAVLPTGDVIGDSAK
						925.018	2	0.1483	97.15	QFSFPLSSEPFQGSYK
						942.428	2	-0.1997	66.12	VSVQLEASPAFLAVPVEK
						634.28	3	0.946	43.68	FSGQLNSHGCFYQQVK
						1022.66	2	-0.7517	67.04	AFQPFFVELTMPYSVIR
						1023.06	2	0.0122	56.13	LLLQQVSLPELPGEYSMK
						1025.51	2	0.9608	89.94	VDLSFSPSQSLPASHAHLR
						1030.94	2	-0.1866	25.71	AFQPFFVELTMPYSVIR	Oxidation (M)
						1031.17	2	0.2372	66.69	LLLQQVSLPELPGEYSMK	Oxidation (M)
						1031.42	2	0.7892	52.85	AFQPFFVELTMPYSVIR	Oxidation (M)
						1041.85	2	-0.3232	109.77	AGAFCLSEDAGLGISSTASLR
						702.878	3	0.8374	57.64	YSDASDCHGEDSQAFCEK
						1055.24	2	-0.5999	30.43	LHTEAQIQEEGTVVELTGR
						713.297	3	0.8217	50.45	HNVYINGITYTPVSSTNEK
						1081.92	2	-0.3517	92.13	VSNQTLSLFFTVLQDVPVR
						745.534	3	0.711	52.15	KYSDASDCHGEDSQAFCEK
						1145.91	2	0.8021	82.54	DLTGFPGPLNDQDNEDCINR
						1194.05	2	-0.0958	102.61	QQNAQGGFSSTQDTVVALHALSK
						1199	2	-0.1475	101.13	ETTFNSLLCPSGGEVSEELSLK
						1237.64	2	-0.9397	70.67	SLFTDLEAENDVLHCVAFAVPK
						1275.04	2	0.9792	101.16	VYDYYETDEFAIAEYNAPCSK
						942.545	3	-0.8162	27.39	VVSMDENFHPLNELIPLVYIQDPK	Oxidation (M)
						1459.19	2	-0.1527	75.57	AVDQSVLLMKPDAELSASSVYNLLPEK
						1055.16	3	-0.1037	70.52	YNILPEKEEFPFALGVQTLPQTCDEPK
						1113.67	3	0.5218	66.06	SPCYGYQWVSEEHEEAHHTAYLVFSPSK
						1636.75	3	0.8155	57.24	APVGHFYEPQAPSAEVEMTSYVLLAYLTAQPAPTSEDLTSATNIVK
6	Q06AH7	Transferrin OS=Homo sapiens GN=TF PE=2 SV=1	4829	79190	25	562.958	2	-0.6631	33.69	KASYLDCIR
						598.398	2	0.2362	58.02	DSGFQMNQLR
						637.182	2	-0.2968	31.7	HSTIFENLANK
						642.091	2	-0.3938	53.11	EGYYGYTGAFR
						659.371	2	0.1449	70.19	WCAVSEHEATK
						708.028	2	-0.6705	29.94	SVIPSDGPSVACVK
						739.695	2	-0.3512	98.66	MYLGYEYVTAIR
						746.421	2	0.0752	30.05	SKEFQLFSSPHGK
						1494.28	1	-0.4504	22.07	MYLGYEYVTAIR	Oxidation (M)
						508.204	3	0.8606	24.2	LKCDEWSVNSVGK
						1531.14	1	-0.5483	46.37	CSTSSLLEACTFR
						783.22	2	-0.3674	39.27	DLLFRDDTVCLAK
						1576.99	1	-0.6672	55.78	FDEFFSEGCAPGSK
						789.005	2	-0.8122	40.22	TAGWNIPMGLLYNK
						789.323	2	-0.019	31.32	FDEFFSEGCAPGSK
						789.471	2	0.1209	39.41	TAGWNIPMGLLYNK
						789.534	2	0.4019	118.87	FDEFFSEGCAPGSK
						789.566	2	0.311	45.77	TAGWNIPMGLLYNK
						789.65	2	0.6358	38.48	FDEFFSEGCAPGSK
						789.678	2	0.5336	34.64	TAGWNIPMGLLYNK
						789.7	2	0.7348	75.91	FDEFFSEGCAPGSK
						529.642	3	0.1359	28.01	KPVEEYANCHLAR
						797.153	2	-0.5107	37.26	TAGWNIPMGLLYNK	Oxidation (M)
						815.465	2	0.1059	87.95	EDPQTFYYAVAVVK
						830.551	2	0.3111	99.56	KCSTSSLLEACTFR
						853.761	2	-0.2511	21.59	LCMGSGLNLCEPNNK
						862.941	2	-0.8924	21.49	IECVSAETTEDCIAK
						941.213	2	-0.4574	94.78	ADRDQYELLCLDNTR
						976.947	2	-0.0519	98.94	NLNEKDYELLCLDGTR
						1064.89	2	0.7805	35.57	SDNCEDTPGAGYFAVAVVKK
						1080.06	2	0.1018	104.57	IMNGEADAMSLDGGFVYIAGK
						1085.85	2	-0.4125	98.45	SAGWNIPIGLLYCDLPEPR
						1095.91	2	-0.1977	123.1	IMNGEADAMSLDGGFVYIAGK	2 Oxidation (M)
						850.489	3	0.1592	78.61	KPVDEYKDCHLAQVPSHTVVAR
						1318.72	3	0.1338	162.46	AIAANEADAVTLDAGLVYDAYLAPNNLKPVVAEFYGSK
7	P00738-2	Isoform 2 of Haptoglobin OS=Homo sapiens GN=HP	3968	38940	18	809.322	1	-0.0571	39.86	DYAEVGR
						448.4	2	0.3179	36.17	NPANPVQR
						490.627	2	-0.2473	72.38	VGYVSGWGR
						1044.15	1	-0.4039	32.47	VMPICLPSK
						573.776	2	0.0022	25.36	HYEGSTVPEK
						602.158	2	-0.3285	53.23	VTSIQDWVQK
						645.579	2	-0.579	57.62	DIAPTLTLYVGK
						673.364	2	0.075	46.05	SCAVAEYGVYVK
						694.307	2	-0.0634	68.83	LPECEAVCGKPK
						709.78	2	-0.2716	52.57	DIAPTLTLYVGKK
						720.605	2	0.5383	68.14	TEGDGVYTLNNEK
						853.963	2	-0.9009	72.24	YVMLPVADQDQCIR
						855.182	2	0.506	61.58	LRTEGDGVYTLNNEK
						862.403	2	-0.0158	90.15	YVMLPVADQDQCIR	Oxidation (M)
						599.044	3	0.1049	58.9	VVLHPNYSQVDIGLIK
						617.575	3	-0.2021	46.35	VMPICLPSKDYAEVGR	Oxidation (M)
						929.473	2	0.0186	87.8	AVGDKLPECEAVCGKPK
						729.873	3	-0.4483	32.09	SPVGVQPILNEHTFCAGMSK	Oxidation (M)
						1292.22	3	-0.035	85.74	YQEDTCYGDAGSAFAVHDLEEDTWYATGILSFDK
8	A0A140VJJ6	Testicular tissue protein Li 70 OS=Homo sapiens PE=2 SV=1	3509	50092	18	714.136	1	-0.1916	23.3	WYSMK
						851.182	1	-0.2586	33.82	NWIQYK
						893.143	1	-0.3041	22.28	MLEEIMK
						1034.28	1	-0.2511	41.24	VGPEADKYR
						1117.25	1	-0.2731	33.27	VELEDWNGR
						1134.13	1	-0.3834	26.22	TSTADYAMFK
						597.897	2	0.2997	63.19	DNCCILDER
						1293.24	1	-0.5165	51.26	QSGLYFIKPLK
						757.239	2	-0.2567	93.21	YLQEIYNSNNQK
						841.659	2	-0.6492	52.42	IHLISTQSAIPYALR
						947.477	2	0.0343	78.48	ASTPNGYDNGIIWATWK
						1006.94	2	0.9661	84.94	CHAGHLNGVYYQGGTYSK
						1104.06	2	0.07	116.52	EGFGHLSPTGTTEFWLGNEK
						1208.66	2	-0.7599	126.39	FGSYCPTTCGIADFLSTYQTK
						1268.59	2	-0.086	73.58	AIQLTYNPDESSKPNMIDAATLK	Oxidation (M)
						1331.11	2	-0.0353	120.37	ANQQFLVYCEIDGSGNGWTVFQK
						1384.67	2	0.0018	66.7	VAQLEAQCQEPCKDTVQIHDITGK
						1417.34	2	-0.5058	108.66	LTYAYFAGGDAGDAFDGFDFGDDPSDK
9	Q6PIL8	IGK@ protein OS=Homo sapiens GN=IGK@ PE=1 SV=1	3322	26103	7	1502.12	1	-0.6419	57.63	DSTYSLSSTLTLSK
						816.555	2	-0.6843	65.45	FSGSGSGTDFTLTISR
						899.139	2	-0.6247	53.2	SGTASVVCLLNNFYPR
						938.117	2	-0.7011	25.53	VYACEVTHQGLSSPVTK
						973.018	2	-0.9979	31.2	TVAAPSVFIFPPSDEQLK
						1068.41	2	-0.1525	141.63	VDNALQSGNSQESVTEQDSK
						1207.51	3	0.8131	65.78	VDNALQSGNSQESVTEQDSKDSTYSLSSTLTLSK
10	Q0KKI6	Immunoblobulin light chain (Fragment) OS=Homo sapiens PE=1 SV=1	3202	24300	7	652.538	2	0.4514	47.56	FSGSGSGTDFTLK
						1502.12	1	-0.6419	57.63	DSTYSLSSTLTLSK
						899.139	2	-0.6247	53.2	SGTASVVCLLNNFYPR
						938.117	2	-0.7011	25.53	VYACEVTHQGLSSPVTK
						973.018	2	-0.9979	31.2	TVAAPSVFIFPPSDEQLK
						1068.41	2	-0.1525	141.63	VDNALQSGNSQESVTEQDSK
						1207.51	3	0.8131	65.78	VDNALQSGNSQESVTEQDSKDSTYSLSSTLTLSK
11	A0A024R3E3	Apolipoprotein A-I, isoform CRA_a OS=Homo sapiens GN=APOA1 PE=3 SV=1	2601	30759	20	613.426	1	0.0587	26.14	VEPLR
						781.262	1	-0.1693	30.48	AHVDALR
						416.279	2	0.1144	24.98	LAEYHAK
						506.792	2	-0.0021	60.38	AKPALEDLR
						524.26	2	-0.0002	64.42	LSPLGEEMR	Oxidation (M)
						608.308	2	-0.0132	53.57	ATEHLSTLSEK
						1230.27	1	-0.4345	26.95	QGLLPVLESFK
						618.741	2	0.7865	43.11	DLATVYVDVLK
						626.68	2	-0.2677	31.3	VQPYLDDFQK
						650.075	2	-0.4252	42.18	WQEEMELYR	Oxidation (M)
						651.097	2	-0.4619	21.36	THLAPYSDELR
						659.99	2	0.3308	34.55	LSPLGEEMRDR	Oxidation (M)
						690.691	2	-0.3415	39.17	VQPYLDDFQKK
						1386.21	1	-0.5025	50.33	VSFLSALEEYTK
						700.601	2	-0.4748	112.58	DYVSQFEGSALGK
						714.448	2	0.2259	49.01	KWQEEMELYR	Oxidation (M)
						488.323	3	0.1021	21.51	VKDLATVYVDVLK
						806.49	2	-0.8118	101.26	LLDNWDSVTSTFSK
						908.522	2	0.1859	94.55	DSGRDYVSQFEGSALGK
						734.85	3	0.4157	52.12	LREQLGPVTQEFWDNLEK
12	V9HWA9	Epididymis secretory sperm binding protein Li 62p OS=Homo sapiens GN=HEL-S-62p PE=2 SV=1	2545	188569	43	680.332	1	-0.0657	23.1	FLTTAK
						775.222	1	-0.2341	35.55	LVLSSEK
						403.324	2	0.1592	35.64	TFISPIK
						412.779	2	0.076	31.36	ASHLGLAR
						421.877	2	0.2114	29.92	VVLVAVDK
						512.985	2	0.4502	40.62	FISLGEACK
						531.705	2	-0.0853	75.02	ADIGCTPGSGK
						555.959	2	0.2842	86.64	VLLDGVQNPR
						575.049	2	0.4486	48.62	HQQTVTIPPK
						596.018	2	0.4089	53.46	DFDFVPPVVR
						596.439	2	0.2859	54.79	SDDKVTLEER
						405.1	3	0.601	22.54	VTIKPAPETEK
						620.005	2	0.2805	52.44	KVLLDGVQNPR
						621.941	2	0.224	56.64	QPVPGQQMTLK	Oxidation (M)
						417.502	3	0.908	27.05	FYHPEKEDGK
						631.132	2	-0.3447	74.9	QELSEAEQATR
						645.174	2	-0.2679	71.3	SGSDEVQVGQQR
						491.372	3	0.3563	47.03	AAVYHHFISDGVR
						756.322	2	-0.1854	104.7	LVAYYTLIGASGQR
						814.065	2	0.2424	67.17	RIPIEDGSGEVVLSR
						820.558	2	0.2356	71.93	TVMVNIENPEGIPVK
						821.487	2	0.1974	67.66	AGDFLEANYMNLQR
						894.907	2	0.8372	71.35	SGIPIVTSPYQIHFTK
						895.222	2	-0.4261	99.32	DICEEQVNSLPGSITK
						901.131	2	0.3239	82.97	VELLHNPAFCSLATTK
						909.423	2	0.9469	62.04	SNLDEDIIAEENIVSR
						614.759	3	0.2728	34.47	VHQYFNVELIQPGAVK
						928.537	2	0.2106	112.82	SEETKENEGFTVTAEGK
						624.978	3	0.8858	75.86	TELRPGETLNVNFLLR
						662.757	3	0.2867	31.98	SGQSEDRQPVPGQQMTLK
						997.299	2	-0.4436	56.79	KVEGTAFVIFGIQDGEQR
						668.09	3	0.2895	41.13	SGQSEDRQPVPGQQMTLK	Oxidation (M)
						686.053	3	0.044	59.8	VRVELLHNPAFCSLATTK
						1075.63	2	-0.9505	94.94	QLYNVEATSYALLALLQLK
						1083.46	2	-0.0943	84.17	AYYENSPQQVFSTEFEVK
						1099.14	2	-0.8567	84.88	VPVAVQGEDTVQSLTQGDGVAK
						1107.88	2	0.7429	61.68	EDIPPADLSDQVPDTESETR
						1128.63	2	-0.8483	105.86	VQLSNDFDEYIMAIEQTIK
						777.449	3	0.1977	29.04	SEFPESWLWNVEDLKEPPK
						860.653	3	-0.3428	35.79	QKPDGVFQEDAPVIHQEMIGGLR	Oxidation (M)
						1340.04	2	-0.1859	59.25	YYGGGYGSTQATFMVFQALAQYQK
						919.247	3	0.4355	55.1	EGVQKEDIPPADLSDQVPDTESETR
						922.401	3	-0.1207	24.52	YFKPGMPFDLMVFVTNPDGSPAYR	Oxidation (M)
						1642.05	2	0.4546	60.22	QDSLSSQNQLGVLPLSWDIPELVNMGQWK
13	P02671	Fibrinogen alpha chain OS=Homo sapiens GN=FGA PE=1 SV=2	2221	95656	16	402.903	2	0.3702	39.78	AQLVDMK
						1062.27	1	-0.2397	26.46	ALTDMPQMR
						1140.19	1	-0.3665	45.82	GSESGIFTNTK
						595.591	2	-0.3682	51.85	QFTSSTSYNR
						729.549	2	0.3091	38.79	MKPVPDLVPGNFK	Oxidation (M)
						760.413	2	-0.9151	63.01	GLIDEVNQDFTNR
						786.891	2	0.0978	96.18	GGSTSYGTGSETESPR
						797.47	2	0.2154	95.87	HPDEAAFFDTASTGK
						815.35	2	-0.1337	109.81	DSHSLTTNIMEILR
						819.528	2	0.2817	48.96	ESSSHHPGIAEFPSR
						549.471	3	0.5773	33.77	DSHSLTTNIMEILR	Oxidation (M)
						625.027	3	0.2988	66.59	MADEAGSEADHEGTHSTK
						629.827	3	0.5885	45.27	HRHPDEAAFFDTASTGK
						981.963	2	-0.9306	140.88	NPSSAGSWNSGSSGPGSTGNR
						982.122	2	-0.5073	89.09	DSDWPFCSDEDWNYK
						982.414	2	-0.0285	126.55	NPSSAGSWNSGSSGPGSTGNR
						982.524	2	0.2979	65.3	DSDWPFCSDEDWNYK
						982.539	2	0.2225	155.81	NPSSAGSWNSGSSGPGSTGNR
						982.557	2	0.3625	48.16	DSDWPFCSDEDWNYK
						1132.78	2	-0.5051	75.21	TFPGFFSPMLGEFVSETESR
						1564.57	2	-0.2762	105.6	EVVTSEDGSDCPEAMDLGTLSGIGTLDGFR
14	P01861	Immunoglobulin heavy constant gamma 4 OS=Homo sapiens GN=IGHG4 PE=1 SV=1	2119	36431	9	835.2	1	-0.2342	37.62	DTLMISR
						644.076	2	-0.5068	26.05	GPSVFPLAPCSR
						1423.15	1	-0.5643	47.85	STSESTAALGCLVK
						904.128	2	-0.7569	91.52	VVSVLTVLHQDWLNGK
						939.346	2	0.7859	30.74	EPQVYTLPPSQEEMTK
						951.324	2	-0.2873	62.66	TTPPVLDSDGSFFLYSR
						1272.42	2	-0.3078	58.49	GFYPSDIAVEWESNGQPENNYK
						934.623	3	-0.3965	23.21	WQEGNVFSCSVMHEALHNHYTQK
						981.596	3	-0.6847	75.12	YGPPCPSCPAPEFLGGPSVFLFPPKPK
15	A2NUT2	Lambda-chain (AA -20 to 215) OS=Homo sapiens PE=1 SV=1	2084	25038	6	855.285	1	-0.2443	34.35	LTVLGQPK
						864.155	1	-0.2217	26.73	TVAPTECS
						856.361	2	-0.0438	95.84	SYSCQVTHEGSTVEK
						872.278	2	-0.3099	23.24	YAASSYLSLTPEQWK
						993.328	2	-0.3686	82.9	AAPSVTLFPPSSEELQANK
						737.535	3	-0.5606	57.55	ATLVCLISDFYPGAVTVAWK
16	Q5EBM2	Uncharacterized protein OS=Homo sapiens PE=1 SV=1	1916	57974	10	835.2	1	-0.2342	37.62	DTLMISR
						593.579	2	-0.3474	51.19	SCDTPPPCPR
						643.763	2	-0.1558	33.1	EPQVYTLPPSR
						644.076	2	-0.5068	26.05	GPSVFPLAPCSR
						644.205	2	0.7292	31.29	EPQVYTLPPSR
						644.209	2	-0.2405	31.8	GPSVFPLAPCSR
						1321.19	1	-0.4853	46.45	STSGGTAALGCLVK
						709.004	2	0.3095	71.23	WYVDGVEVHNAK
						904.128	2	-0.7569	91.52	VVSVLTVLHQDWLNGK
						960.989	2	0.0334	77.87	EPQVYTLPPSREEMTK	Oxidation (M)
						1076.12	2	0.0602	69.57	CPAPELLGGPSVFLFPPKPK
						1207.49	2	-0.172	84.87	TPEVTCVVVDVSHEDPEVQFK
17	Q6PIK1	IGL@ protein OS=Homo sapiens GN=IGL@ PE=1 SV=1	1913	25127	6	864.155	1	-0.2217	26.73	TVAPTECS
						513.481	2	0.4202	24.98	LMIYEVNK	Oxidation (M)
						856.361	2	-0.0438	95.84	SYSCQVTHEGSTVEK
						872.278	2	-0.3099	23.24	YAASSYLSLTPEQWK
						1021.97	2	-0.1166	78.51	ANPTVTLFPPSSEELQANK
						737.535	3	-0.5606	57.55	ATLVCLISDFYPGAVTVAWK
18	P0DOX7	Immunoglobulin kappa light chain OS=Homo sapiens PE=1 SV=1	1899	23650	10	375.363	2	0.3221	22.16	VTITCR
						545.561	2	0.5612	56.4	ASSLESGVPSR
						1502.12	1	-0.6419	57.63	DSTYSLSSTLTLSK
						899.139	2	-0.6247	53.2	SGTASVVCLLNNFYPR
						938.117	2	-0.7011	25.53	VYACEVTHQGLSSPVTK
						1002.5	2	0.9465	62.29	GTVAAPSVFIFPPSDEQLK
						702.73	3	0.0976	28.53	ASQSINTWLAWYQQKPGK
						1068.41	2	-0.1525	141.63	VDNALQSGNSQESVTEQDSK
						1207.51	3	0.8131	65.78	VDNALQSGNSQESVTEQDSKDSTYSLSSTLTLSK
						1261.63	3	0.9372	26.32	GTVAAPSVFIFPPSDEQLKSGTASVVCLLNNFYPR
19	Q6N093	Putative uncharacterized protein DKFZp686I04196 (Fragment) OS=Homo sapiens GN=DKFZp686I04196 PE=2 SV=1	1780	46716	11	835.2	1	-0.2342	37.62	DTLMISR
						643.763	2	-0.1558	33.1	EPQVYTLPPSR
						644.076	2	-0.5068	26.05	GPSVFPLAPCSR
						644.205	2	0.7292	31.29	EPQVYTLPPSR
						644.209	2	-0.2405	31.8	GPSVFPLAPCSR
						1423.15	1	-0.5643	47.85	STSESTAALGCLVK
						897.455	2	-0.0875	67.28	VVSVLTVVHQDWLNGK
						953.004	2	0.0593	48.51	EPQVYTLPPSREEMTK
						953.104	2	-0.6941	47.39	TTPPMLDSDGSFFLYSK
						635.739	3	0.2603	21.71	EPQVYTLPPSREEMTK
						953.407	2	-0.0879	75.41	TTPPMLDSDGSFFLYSK
						960.989	2	0.0334	77.87	EPQVYTLPPSREEMTK	Oxidation (M)
						961.372	2	-0.1522	62.58	TTPPMLDSDGSFFLYSK	Oxidation (M)
						1272.42	2	-0.3078	58.49	GFYPSDIAVEWESNGQPENNYK
						934.623	3	0.5875	31.81	WQQGNVFSCSVMHEALHNHYTQK
						970.219	3	0.2415	22.17	CCVECPPCPAPPVAGPSVFLFPPKPK
						1013.09	3	0.7466	76.18	KCCVECPPCPAPPVAGPSVFLFPPKPK
20	A0A024R462	Fibronectin 1, isoform CRA_n OS=Homo sapiens GN=FN1 PE=4 SV=1	1666	262641	29	539.889	2	0.219	35.59	QYNVGPSVSK
						556.071	2	0.5922	33.68	STTPDITGYR
						611.449	2	0.3695	57.3	TFYSCTTEGR
						442.198	3	0.8667	48.13	LGVRPSQGGEAPR
						675.186	2	-0.3195	51.43	WLPSSSPVTGYR
						701.502	2	0.3303	45.39	HYQINQQWER
						731.309	2	-0.1798	105.68	VPGTSTSATLTGLTR
						523.111	3	-0.2608	41.68	CDPHEATCYDDGK
						793.908	2	0.1549	77.56	WCGTTQNYDADQK
						796.539	2	0.2632	63.51	GDSPASSKPISINYR
						815.32	2	-0.2381	66.87	VDVIPVNLPGEHGQR
						551.274	3	0.0251	38.62	LLCQCLGFGSGHFR
						864.03	2	0.232	87.38	YSFCTDHTVLVQTR
						866.924	2	-0.1076	81.46	NLQPASEYTVSLVAIK
						896.203	2	-0.4163	98.96	TYLGNALVCTCYGGSR
						904.423	2	-0.0668	80.6	VTIMWTPPESAVTGYR
						622.161	3	0.5842	26.34	HTSVQTTSSGSGPFTDVR
						939.833	2	-0.1334	118.08	EYLGAICSCTCFGGQR
						963.199	2	-0.6579	41.64	VTWAPPPSIDLTNFLVR
						963.602	2	-0.8463	85.96	FLATTPNSLLVSWQPPR
						963.756	2	0.4563	59.51	VTWAPPPSIDLTNFLVR
						963.769	2	-0.5135	98.29	FLATTPNSLLVSWQPPR
						963.96	2	0.8648	67.2	VTWAPPPSIDLTNFLVR
						964.021	2	-0.0091	93.76	FLATTPNSLLVSWQPPR
						978	2	-0.0163	70.04	EESPLLIGQQSTVSDVPR
						997.148	2	-0.7024	20.34	NTFAEVTGLSPGVTYYFK
						1084.33	2	-0.3943	71.43	ITYGETGGNSPVQEFTVPGSK
						733.191	3	0.6346	51.71	QDGHLWCSTTSNYEQDQK
						825.644	3	-0.3807	39.4	DDKESVPISDTIIPAVPPPTDLR
						1267.01	2	0.6457	66.52	NSITLTNLTPGTEYVVSIVALNGR
						1346.26	2	-0.8624	92.65	FTQVTPTSLSAQWTPPNVQLTGYR
						1014.88	3	0.0228	60.1	VVTPLSPPTNLHLEANPDTGVLTVSWER
						1824.21	2	0.6453	91.4	VEYELSEEGDEPQYLDLPSTATSVNIPDLLPGR
21	S6BAR0	IgG L chain OS=Homo sapiens PE=2 SV=1	1657	23392	4	483.131	2	0.6837	20.86	LIIYDVTK
						872.278	2	-0.3099	23.24	YAASSYLSLTPEQWK
						993.328	2	-0.3686	82.9	AAPSVTLFPPSSEELQANK
						737.535	3	-0.5606	57.55	ATLVCLISDFYPGAVTVAWK
22	S6AWF4	IgG L chain OS=Homo sapiens PE=2 SV=1	1588	20001	3	532.832	2	0.0829	54.5	LLIYDASNR
						899.139	2	-0.6247	53.2	SGTASVVCLLNNFYPR
						973.018	2	-0.9979	31.2	TVAAPSVFIFPPSDEQLK
23	V9HVY1	Epididymis secretory sperm binding protein Li 78p OS=Homo sapiens GN=HEL-S-78p PE=2 SV=1	1585	56577	18	689.283	1	-0.0789	24.2	DLWQK
						886.239	1	-0.1482	27.15	GSWYSMR
						516.986	2	0.4032	21.39	IRPFFPQQ
						638.436	2	0.305	75.95	DNDGWLTSDPR
						512.904	3	0.9728	24.52	AHYGGFTVQNEANK
						772.797	2	-0.1091	22.39	HGTDDGVVWMNWK
						809.495	2	-0.81	38.56	TPCTVSCNIPVVSGK
						842.687	2	-0.3435	27.31	YYWGGQYTWDMAK	Oxidation (M)
						862.568	2	0.3365	38.16	MGPTELLIEMEDWK	2 Oxidation (M)
						893.277	2	-0.2427	76.03	NYCGLPGEYWLGNDK
						976.125	2	0.2388	64.67	EEAPSLRPAPPPISGGGYR
						664.627	3	-0.0775	33.17	MGPTELLIEMEDWKGDK
						1064.07	2	0.0563	75.27	HQLYIDETVNSNIPTNLR
						1087.2	2	0.4553	93.69	VYCDMNTENGGWTVIQNR	Oxidation (M)
						1129	2	-0.0829	91.17	GGETSEMYLIQPDSSVKPYR
						1193.18	2	0.173	103.53	KGGETSEMYLIQPDSSVKPYR
						1056.43	3	-0.2165	61.39	NSVDELNNNVEAVSQTSSSSFQYMYLLK
						1362.06	3	0.1422	134.82	KAPDAGGCLHADPDLGVLCPTGCQLQEALLQQERPIR
24	S6B2A1	IgG L chain OS=Homo sapiens PE=2 SV=1	1567	20531	3	561.848	2	0.0579	24.02	LLIYWASTR
						899.139	2	-0.6247	53.2	SGTASVVCLLNNFYPR
						973.018	2	-0.9979	31.2	TVAAPSVFIFPPSDEQLK
25	P00747	Plasminogen OS=Homo sapiens GN=PLG PE=1 SV=2	1534	93247	22	513.497	2	-0.5424	23.77	KVYLSECK
						542.44	2	0.4205	45.49	NLDENYCR
						544.668	2	-0.1904	37.68	WELCDIPR
						570.957	2	0.2802	58.8	EAQLPVIENK
						619.071	2	-0.5045	44.19	FVTWIEGVMR
						649.708	2	-0.24	62.42	HSIFTPETNPR
						667.078	2	-0.4926	71.15	QLGAGSIEECAAK
						697.395	2	0.1627	75.96	EQQCVIMAENR	Oxidation (M)
						486.548	3	0.9544	23.58	APWCHTTNSQVR
						731.56	2	0.3766	57.22	KQLGAGSIEECAAK
						538.443	3	0.5376	24.86	RAPWCHTTNSQVR
						885.474	2	-0.9795	54.79	VIPACLPSPNYVVADR
						897.416	2	0.0058	92.21	CTTPPPSSGPTYQCLK
						607.355	3	0.1607	22.16	ELRPWCFTTDPNKR
						953.414	2	0.0014	133.35	NPDGDVGGPWCYTTNPR
						665.43	3	0.4053	44.62	FSPATHPSEGLEENYCR
						1031.97	2	-0.0012	45.18	NPDADKGPWCFTTDPSVR
						709.537	3	0.625	38.21	ATTVTGTPCQDWAAQEPHR
						764.17	3	0.5115	50.63	NPDNDPQGPWCYTTDPEKR
						981.973	3	-0.3898	76.62	LYDYCDVPQCAAPSFDCGKPQVEPK
						1024.87	3	0.2098	83.86	KLYDYCDVPQCAAPSFDCGKPQVEPK
						1079.77	3	-0.1273	89.04	VQSTELCAGHLAGGTDSCQGDSGGPLVCFEK
26	A5PL27	CP protein OS=Homo sapiens GN=CP PE=2 SV=1	1516	122983	20	470.657	2	-0.1231	29.95	YTVNQCR
						509.363	2	0.2562	41.39	QYTDSTFR
						602.45	2	0.3649	53.34	EYTDASFTNR
						666.481	2	0.3324	46.64	EYTDASFTNRK
						716.455	2	0.265	59.25	QSEDSTFYLGER
						735.394	2	-0.0581	33.65	DIASGLIGPLIICK
						735.685	2	-0.3635	61.91	EVGPTNADPVCLAK
						788.33	2	-0.2037	59.62	DLYSGLIGPLIVCR
						952.469	2	0.1097	64.5	NNEGTYYSPNYNPQSR
						957.049	2	0.9602	72.68	TTIEKPVWLGFLGPIIK
						710.164	3	0.4095	37.36	AEEEHLGILGPQLHADVGDK
						724.628	3	0.7969	53.62	LISVDTEHSNIYLQNGPDR
						752.867	3	0.4233	40.58	KAEEEHLGILGPQLHADVGDK
						800.018	3	-0.0586	79.95	HYYIGIIETTWDYASDHGEK
						1236.44	2	0.8148	56.53	MYSVNGYTFGSLPGLSMCAEDR	Oxidation (M)
						825.527	3	0.4985	56.62	MFTTAPDQVDKEDEDFQESNK
						829.858	3	0.2721	73.25	GPEEEHLGILGPVIWAEVGDTIR
						830.726	3	0.1029	32.04	MFTTAPDQVDKEDEDFQESNK	Oxidation (M)
						1252.78	2	-0.5642	69.51	SGAGTEDSACIPWAYYSTVDQVK
						1265.93	2	-0.3978	35.95	SVPPSASHVAPTETFTYEWTVPK
						1334.83	2	-0.6005	56.97	GVYSSDVFDIFPGTYQTLEMFPR
27	Q96K68	cDNA FLJ14473 fis, clone MAMMA1001080, highly similar to Homo sapiens SNC73 protein (SNC73) mRNA OS=Homo sapiens PE=2 SV=1	1218	54195	13	623.271	1	-0.0803	26.15	FTISR
						409.693	2	-0.0255	32.42	VAAEDWK
						448.902	2	0.3345	36.74	YLTWASR
						931.275	1	-0.2708	36.11	TPLTATLSK
						940.265	1	-0.2195	20.16	SAVQGPPER
						666.576	2	-0.4436	40	VDDTAVYYCAR
						670.042	2	0.3933	69.68	NSLYLQMNSLR
						1540.08	1	-0.6441	77.4	DASGVTFTWTPSSGK
						918.007	2	-0.9427	54.59	QEPSQGTTTFAVTSILR
						1169.07	2	-0.0028	105.04	KGDTFSCMVGHEALPLAFTQK
						1296.99	2	-0.1556	83.09	DLCGCYSVSSVLPGCAEPWNHGK
						1584.63	2	-0.268	64.26	NFPPSQDASGDLYTTSSQLTLPATQCLAGK
						1192.25	3	0.8705	121.63	SGNTFRPEVHLLPPPSEELALNELVTLTCLAR
28	Q96DK0	cDNA FLJ25298 fis, clone STM07683, highly similar to Protein Tro alpha1 H,myeloma OS=Homo sapiens PE=2 SV=1	1178	54468	10	409.693	2	-0.0255	32.42	VAAEDWK
						448.902	2	0.3345	36.74	YLTWASR
						931.275	1	-0.2708	36.11	TPLTATLSK
						1179.19	1	-0.3932	35.96	MPGSSVKVSCK
						1540.08	1	-0.6441	77.4	DASGVTFTWTPSSGK
						918.007	2	-0.9427	54.59	QEPSQGTTTFAVTSILR
						1169.07	2	-0.0028	105.04	KGDTFSCMVGHEALPLAFTQK
						1296.99	2	-0.1556	83.09	DLCGCYSVSSVLPGCAEPWNHGK
						1584.63	2	-0.268	64.26	NFPPSQDASGDLYTTSSQLTLPATQCLAGK
						1192.25	3	0.8705	121.63	SGNTFRPEVHLLPPPSEELALNELVTLTCLAR
29	P01859	Immunoglobulin heavy constant gamma 2 OS=Homo sapiens GN=IGHG2 PE=1 SV=2	1171	36505	11	835.2	1	-0.2342	37.62	DTLMISR
						643.763	2	-0.1558	33.1	EPQVYTLPPSR
						644.076	2	-0.5068	26.05	GPSVFPLAPCSR
						644.205	2	0.7292	31.29	EPQVYTLPPSR
						644.209	2	-0.2405	31.8	GPSVFPLAPCSR
						1423.15	1	-0.5643	47.85	STSESTAALGCLVK
						897.455	2	-0.0875	67.28	VVSVLTVVHQDWLNGK
						953.004	2	0.0593	48.51	EPQVYTLPPSREEMTK
						953.104	2	-0.6941	47.39	TTPPMLDSDGSFFLYSK
						635.739	3	0.2603	21.71	EPQVYTLPPSREEMTK
						953.407	2	-0.0879	75.41	TTPPMLDSDGSFFLYSK
						960.989	2	0.0334	77.87	EPQVYTLPPSREEMTK	Oxidation (M)
						961.372	2	-0.1522	62.58	TTPPMLDSDGSFFLYSK	Oxidation (M)
						1280.46	2	-0.218	30.37	GFYPSDISVEWESNGQPENNYK
						934.623	3	0.5875	31.81	WQQGNVFSCSVMHEALHNHYTQK
						970.219	3	0.2415	22.17	CCVECPPCPAPPVAGPSVFLFPPKPK
						1013.09	3	0.7466	76.18	KCCVECPPCPAPPVAGPSVFLFPPKPK
30	P00734	Prothrombin OS=Homo sapiens GN=F2 PE=1 SV=2	1165	71475	14	706.236	1	-0.1443	35.71	DIALMK	Oxidation (M)
						1005.09	1	-0.4087	36.33	ETWTANVGK
						597.784	2	-0.0382	66.5	ELLESYIDGR
						781.288	2	-0.1597	57.65	TATSEYQTFFNPR
						942.42	2	-0.0631	74.68	TFGSGEADCGLRPLFEK
						982.589	2	0.2625	103.08	HQDFNSAVQLVENFCR
						984.617	2	-0.6641	143.72	LAACLEGNCAEGLGTNYR
						998.099	2	0.1434	113.97	LAVTTHGLPCLAWASAQAK
						672.326	3	0.9414	43.04	KPVAFSDYIHPVCLPDR
						1035.96	2	-0.0576	101.59	SEGSSVNLSPPLEQCVPDR
						1077.94	2	-0.0764	116.54	NPDSSTTGPWCYTTDPTVR
						738.067	3	0.174	63.93	DKLAACLEGNCAEGLGTNYR
						1116.6	2	-0.0657	94.14	GQPSVLQVVNLPIVERPVCK
						816.93	3	0.6326	59.48	RQECSIPVCGQDQVTVAMTPR	Oxidation (M)
31	C0JYY2	Apolipoprotein B (Including Ag(X) antigen) OS=Homo sapiens GN=APOB PE=4 SV=1	1163	516661	25	475.728	2	-0.0462	54.28	FVTQAEGAK
						1039.41	1	-0.2279	27.01	LAPGELTIIL
						555.735	2	-0.0623	47.36	VPQTDMTFR	Oxidation (M)
						563.4	2	0.1955	35.87	LIDVISMYR	Oxidation (M)
						571.58	2	0.541	41.86	HINIDQFVR
						601.545	2	0.4294	72.66	LTISEQNIQR
						622.085	2	0.5267	43.32	ATGVLYDYVNK
						634.977	2	0.2256	28.39	DLKVEDIPLAR
						670.253	2	0.79	30.57	YGMVAQVTQTLK
						680.625	2	-0.3585	56.64	SEYQADYESLR
						791.45	2	0.0981	56.7	AVSMPSFSILGSDVR	Oxidation (M)
						796.445	2	0.0145	58.58	VLLDQLGTTISFER
						808.985	2	0.0737	84.22	TSSFALNLPTLPEVK
						853.707	2	0.542	38.61	NIQEYLSILTDPDGK
						917.28	2	-0.4218	47.03	ATFQTPDFIVPLTDLR
						937.238	2	-0.5849	64.12	FSVPAGIVIPSFQALTAR
						965.045	2	0.1801	53.84	NLTDFAEQYSIQDWAK
						998.397	2	0.8505	125.11	LPQQANDYLNSFNWER
						1026.67	2	0.1936	111.52	VPLLLSEPINIIDALEMR	Oxidation (M)
						1027.2	2	0.2691	104.6	ILGEELGFASLHDLQLLGK
						1122.24	2	0.1604	72.11	VPSYTLILPSLELPVLHVPR
						754.863	3	0.3329	34	LPYTIITTPPLKDFSLWEK
						845.075	3	0.9515	78.6	EFNLQNMGLPDFHIPENLFLK	Oxidation (M)
						853.961	3	-0.3702	30.01	GMTRPLSTLISSSQSCQYTLDAK	Oxidation (M)
						871.265	3	0.4087	114.84	NFVASHIANILNSEELDIQDLKK
32	A0A087WYJ9	Immunoglobulin heavy constant mu OS=Homo sapiens GN=IGHM PE=1 SV=2	1051	50036	11	431.767	2	0.0014	41.97	VTSTLTIK
						900.309	1	-0.2216	34.27	VSVFVPPR
						455.235	2	0.0415	44.02	DGFFGNPR
						625.263	2	-0.1163	63.42	LICQATGFSPR
						693.925	2	0.007	28.2	NVPLPVIAELPPK
						767.456	2	0.2379	66.07	DVMQGTDEHVVCK	Oxidation (M)
						800.601	2	-0.5842	49.43	YVTSAPMPEPQAPGR
						809.492	2	0.1683	86.14	QVGSGVTTDQVQAEAK
						819.164	2	-0.6097	96.61	VFAIPPSFASIFLTK
						858.764	2	-0.3421	56.56	FTCTVTHTDLPSPLK
						887.567	2	0.1135	50.91	GVALHRPDVYLLPPAR
33	Q86TT1	Full-length cDNA clone CS0DD006YL02 of Neuroblastoma of Homo sapiens (human) OS=Homo sapiens PE=2 SV=1	1021	41817	12	431.767	2	0.0014	41.97	VTSTLTIK
						900.309	1	-0.2216	34.27	VSVFVPPR
						455.235	2	0.0415	44.02	DGFFGNPR
						625.263	2	-0.1163	63.42	LICQATGFSPR
						652.393	2	0.2024	21.49	MQGTDEHVVCK
						693.925	2	0.007	28.2	NVPLPVIAELPPK
						800.601	2	-0.5842	49.43	YVTSAPMPEPQAPGR
						809.492	2	0.1683	86.14	QVGSGVTTDQVQAEAK
						819.164	2	-0.6097	96.61	VFAIPPSFASIFLTK
						832.021	2	0.3454	66.03	ESDWLSQSMFTCR	Oxidation (M)
						858.764	2	-0.3421	56.56	FTCTVTHTDLPSPLK
						887.567	2	0.1135	50.91	GVALHRPDVYLLPPAR
34	E9KL23	Epididymis secretory sperm binding protein Li 44a OS=Homo sapiens GN=SERPINA1 PE=2 SV=1	908	46878	12	1015.22	1	-0.3927	24.43	SVLGQLGITK
						545.914	2	0.2534	21.65	WERPFEVK
						788.877	2	-0.0939	41.9	DTVFALVNYIFFK
						821.131	2	-0.6077	22.06	ITPNLAEFAFSLYR
						902.581	2	0.194	97.99	LQHLENELTHDIITK
						917.442	2	-0.0469	112.31	VFSNGADLSGVTEEAPLK
						619.633	3	0.9079	48.03	FNKPFVFLMIEQNTK
						945.98	2	-0.9034	90.77	DTEEEDFHVDQVTTVK
						729.214	3	-0.4133	21.56	LYHSEAFTVNFGDTEEAKK
						1137.87	2	-0.4053	50.74	GTEAAGAMFLEAIPMSIPPEVK	Oxidation (M)
						1287.63	2	-0.097	109.56	TLNQPDSQLQLTTGNGLFLSEGLK
						903.302	3	0.524	20.02	LQHLENELTHDIITKFLENEDR
35	P00739	Haptoglobin-related protein OS=Homo sapiens GN=HPR PE=2 SV=2	776	39518	11	809.322	1	0.9269	25.7	NYAEVGR
						448.4	2	0.3179	36.17	NPANPVQR
						1044.15	1	-0.4039	32.47	VMPICLPSK
						645.579	2	-0.579	57.62	DIAPTLTLYVGK
						673.364	2	0.075	46.05	SCAVAEYGVYVK
						694.307	2	-0.0634	68.83	LPECEAVCGKPK
						709.78	2	-0.2716	52.57	DIAPTLTLYVGKK
						720.605	2	0.5019	56.99	TEGDGVYTLNDKK
						617.575	3	0.7819	28.27	VMPICLPSKNYAEVGR	Oxidation (M)
						929.473	2	0.0186	87.8	AVGDKLPECEAVCGKPK
						739.38	3	0.0412	32.61	SPVGVQPILNEHTFCVGMSK	Oxidation (M)
36	B2RMS9	Inter-alpha (Globulin) inhibitor H4 (Plasma Kallikrein-sensitive glycoprotein) OS=Homo sapiens GN=ITIH4 PE=2 SV=1	761	103526	16	421.931	2	0.4133	37.85	YYLQGAK
						877.219	1	-0.226	23.13	GSEMVVAGK
						928.229	1	-0.2807	36.78	ILDDLSPR
						1017.27	1	-0.2739	47.99	FAHTVVTSR
						562.385	2	0.2095	28.99	NVHSGSTFFK
						572.753	2	-0.1218	77.68	GPDVLTATVSGK
						602.771	2	0.788	29.21	RLGVYELLLK
						611.395	2	0.1284	53.17	ETLFSVMPGLK
						654.347	2	0.0281	108.62	AEAQAQYSAAVAK
						854.069	2	0.2896	66.8	ANTVQEATFQMELPK
						882.55	2	-0.7667	25.32	NMEQFQVSVSVAPNAK	Oxidation (M)
						906.47	2	-0.0178	88.78	SPEQQETVLDGNLIIR
						970.367	2	-0.3237	67.68	NPLVWVHASPEHVVVTR
						728.94	3	0.7075	40.65	QLGLPGPPDVPDHAAYHPFR
						1167.3	2	-0.513	76.43	RLDYQEGPPGVEISCWSVEL
						1208.5	2	0.8048	105.35	QGPVNLLSDPEQGVEVTGQYER
37	A0A0S2Z3D5	Apolipoprotein E isoform 1 (Fragment) OS=Homo sapiens GN=APOE PE=2 SV=1	709	36246	7	475.039	2	0.5451	71.73	LAVYQAGAR
						484.636	2	-0.2869	60.4	LGPLVEQGR
						657.493	2	0.2624	35.74	AKLEEQAQQIR
						749.26	2	-0.2891	90.84	AATVGSLAGQPLQER
						810.621	2	-0.5625	69.49	VQAAVGTSAAPVPSDNH
						832.602	2	0.4017	106.24	GEVQAMLGQSTEELR	Oxidation (M)
						865.818	2	-0.2153	80.87	SELEEQLTPVAEETR
38	S6AWF0	IgG H chain OS=Homo sapiens PE=2 SV=1	565	25760	3	609.397	1	0.0614	22.41	FSISR
						593.483	2	-0.6887	26.71	GPSVFPLAPSSK
						1321.19	1	-0.4853	46.45	STSGGTAALGCLVK
39	P00751	Complement factor B OS=Homo sapiens GN=CFB PE=1 SV=2	506	86847	7	637.972	2	-0.7244	22.96	YGLVTYATYPK
						651.436	2	0.2122	46.84	LPPTTTCQQQK
						754.98	2	0.2663	97.57	VSEADSSNADWVTK
						921.923	2	-0.0773	59.52	EAGIPEFYDYDVALIK
						1061.73	2	-0.5765	63.46	YGQTIRPICLPCTEGTTR
						884.853	3	0.3508	51.17	WSGQTAICDNGAGYCSNPGIPIGTR
						1407.95	2	-0.485	71.6	LLQEGQALEYVCPSGFYPYPVQTR
40	E9KL26	Epididymis tissue protein Li 173 OS=Homo sapiens GN=SERPING1 PE=2 SV=1	500	55347	12	818.352	1	-0.1457	23.62	VATTVISK
						910.331	1	-0.1323	28.12	TLYSSSPR
						559.17	2	0.7424	43.61	LLDSLPSDTR
						593.289	2	-0.1282	36.05	FQPTLLTLPR
						610.156	2	0.7116	31.7	DFTCVHQALK
						632.688	2	-0.3095	74.31	TNLESILSYPK
						749.564	2	-0.5928	34.56	VTTSQDMLSIMEK	Oxidation (M)
						780.428	2	-0.0098	51.06	KYPVAHFIDQTLK
						797.256	2	-0.2771	82.91	LEDMEQALSPSVFK
						913.524	2	-0.9349	56.07	GVTSVSQIFHSPDLAIR
						629.578	3	-0.2234	22.6	HRLEDMEQALSPSVFK
						985.468	3	-0.1277	37.54	VETNMAFSPFSIASLLTQVLLGAGENTK	Oxidation (M)
41	A0A0G2JPR0	Complement C4-A OS=Homo sapiens GN=C4A PE=1 SV=1	496	194351	16	526.822	2	0.0782	39.62	SHALQLNNR
						557.968	2	0.3075	82.69	VGDTLNLNLR
						567.118	2	-0.2964	64.39	VDVQAGACEGK
						666.048	2	0.3732	69.78	LNMGITDLQGLR
						670.534	2	0.4072	42.72	GSFEFPVGDAVSK
						781.102	2	0.3426	59.71	GPEVQLVAHSPWLK
						782.6	2	0.3441	87.35	TTNIQGINLLFSSR
						815.682	2	-0.6222	25.75	HLVPGAPFLLQALVR
						829.199	2	-0.5607	34.46	DFALLSLQVPLKDAK
						695.995	3	0.8013	32.65	ASAGLLGAHAAAITAYALTLTK
						709.741	3	-0.9485	26.79	VGLSGMAIADVTLLSGFHALR
						1242.04	2	-0.2182	123.56	VTASDPLDTLGSEGALSPGGVASLLR
						871.833	3	0.0718	70.32	LHLETDSLALVALGALDTALYAAGSK
						894.085	3	-0.0628	22.96	YVSHFETEGPHVLLYFDSVPTSR
						926.811	3	0.0601	51.76	STQDTVIALDALSAYWIASHTTEER
						1167.73	3	0.5119	27.57	ECVGFEAVQEVPVGLVQPASATLYDYYNPER
42	V9HWD8	Epididymis secretory sperm binding protein Li 163pA OS=Homo sapiens GN=HEL-S-163pA PE=2 SV=1	438	54790	8	726.378	1	-0.0731	33.39	ELLVPR
						870.334	1	-0.1951	37.13	LLELTGPK
						1088.31	1	-0.2705	37.42	ATWSGAVLAGR
						687.002	2	0.3006	51.74	HQFLLTGDTQGR
						838.427	2	0.9665	68.66	NGVAQEPVHLDSPAIK
						575.522	3	0.5901	32.32	LELHVDGPPPRPQLR
						938.116	2	-0.7746	93.19	VTLTCVAPLSGVDFQLR
						1075.89	2	-0.3865	80.74	SLPAPWLSMAPVSWITPGLK
43	D3DNU8	Kininogen 1, isoform CRA_a OS=Homo sapiens GN=KNG1 PE=4 SV=1	431	48906	9	579.733	2	-0.1724	37.3	KYFIDFVAR
						626.087	2	-0.4229	20.26	TVGSDTFYSFK
						692.452	2	0.235	47.38	ENFLFLTPDCK
						505.263	3	0.9738	37.15	IGEIKEETTSHLR
						800.389	2	0.0241	45.47	IASFSQNCDIYPGK
						938.199	2	0.5122	49.72	YNSQNQSNNQFVLYR
						1053.97	2	-0.075	107.03	LGQSLDCNAEVYVVPWEK
						1070.14	2	0.1934	43.74	DIPTNSPELEETLTHTITK
						838.109	3	0.0944	59.9	IASFSQNCDIYPGKDFVQPPTK
44	Q5T985	Inter-alpha-trypsin inhibitor heavy chain H2 OS=Homo sapiens GN=ITIH2 PE=1 SV=1	415	105606	9	829.278	1	-0.2002	21.49	SLAPTAAAK
						479.987	2	0.5283	36.81	HADPDFTR
						413.813	3	0.8007	23.37	LSNENHGIAQR
						465.849	3	0.8065	41.38	RLSNENHGIAQR
						735.042	2	0.2739	67.76	AHVSFKPTVAQQR
						903.08	2	0.2904	27.45	AEDHFSVIDFNQNIR
						1061.43	2	-0.2712	68.94	VVNNSPQPQNVVFDVQIPK
						747.913	3	0.5893	43.88	FLHVPDTFEGHFDGVPVISK
						1039.97	3	0.3157	71.92	SILQMSLDHHIVTPLTSLVIENEAGDER
45	A0A087WV45	Transthyretin OS=Homo sapiens GN=TTR PE=1 SV=1	385	15225	6	763.226	1	-0.1583	23.79	CPLMVK	Oxidation (M)
						683.694	2	-0.3772	57.16	GSPAINVAVHVFR
						697.889	2	0.149	62.3	AADDTWEPFASGK
						761.678	2	-0.3681	94.01	KAADDTWEPFASGK
						817.834	3	0.2832	68.29	ALGISPFHEHAEVVFTANDSGPR
						819.103	3	0.1425	61.46	TSESGELHGLTTEEEFVEGIYK
46	A0A024R6P0	Serpin peptidase inhibitor, clade A (Alpha-1 antiproteinase, antitrypsin), member 3, isoform CRA_c OS=Homo sapiens GN=SERPINA3 PE=3 SV=1	380	47792	9	609.397	1	0.0614	22.41	FSISR
						487.495	2	0.4518	35.21	EQLSLLDR
						496.663	2	-0.2592	48.92	KLINDYVK
						547.925	2	0.2119	52.84	NLAVSQVVHK
						608.505	2	0.2725	84.3	ITLLSALVETR
						946.417	2	-0.0434	117.24	LYGSEAFATDFQDSAAAK
						954.443	2	-0.0817	114.81	AVLDVFEEGTEASAATAVK
						1040.38	2	-0.2585	62.82	DLDSQTMMVLVNYIFFK	Oxidation (M)
						1148.22	2	-0.7317	89.64	DYNLNDILLQLGIEEAFTSK
47	Q7Z379	Putative uncharacterized protein DKFZp686K04218 (Fragment) OS=Homo sapiens GN=DKFZp686K04218 PE=2 SV=1	364	52500	6	764.303	1	-0.102	23.46	NQFSLR
						409.693	2	-0.0255	32.42	VAAEDWK
						448.902	2	0.3345	36.74	YLTWASR
						940.265	1	-0.2195	20.16	SAVQGPPER
						918.007	2	-0.9427	54.59	QEPSQGTTTFAVTSILR
						1192.25	3	0.8705	121.63	SGNTFRPEVHLLPPPSEELALNELVTLTCLAR
48	A2KBB9	Anti-(ED-B) scFV (Fragment) OS=Homo sapiens PE=2 SV=1	339	25357	4	623.271	1	-0.0803	26.15	FTISR
						676.966	2	0.2249	66.48	NTLYLQMNSLR
						816.555	2	-0.6843	65.45	FSGSGSGTDFTLTISR
						948.345	2	-0.3354	35.99	EVQLLESGGGLVQPGGSLR
49	A0A0X9USN3	IBM-A1 light chain variable region (Fragment) OS=Homo sapiens PE=2 SV=1	307	11733	2	375.363	2	0.3221	22.16	VTITCR
						947.547	2	-0.7941	102.06	DIQMTQSPSSLSASVGDR	Oxidation (M)
50	P02790	Hemopexin OS=Homo sapiens GN=HPX PE=1 SV=2	302	52385	9	813.278	1	-0.1618	29.69	LHIMAGR	Oxidation (M)
						565.601	2	0.5422	20.85	RLWWLDLK
						571.983	2	0.3271	39.3	QGHNSVFLIK
						742.883	2	0.0706	35.04	EWFWDLATGTMK
						886.265	2	-0.4763	21.79	LYLVQGTQVYVFLTK
						613.368	3	0.2032	24.12	SGAQATWTELPWPHEK
						1182.51	2	-0.1569	87	LLQDEFPGIPSPLDAAVECHR
						833.338	3	-0.2335	73.17	EVGTPHGIILDSVDAAFICPGSSR
						1094.88	3	0.0951	49.61	SLGPNSCSANGPGLYLIHGPNLYCYSDVEK
51	C9JB55	Serotransferrin (Fragment) OS=Homo sapiens GN=TF PE=1 SV=8	288	8099	4	562.958	2	-0.6631	33.69	KASYLDCIR
						708.028	2	-0.6705	29.94	SVIPSDGPSVACVK
						558.968	3	0.0342	47.04	MKSVIPSDGPSVACVK
						1318.72	3	0.1338	162.46	AIAANEADAVTLDAGLVYDAYLAPNNLKPVVAEFYGSK
52	Q9UL78	Myosin-reactive immunoglobulin light chain variable region (Fragment) OS=Homo sapiens PE=2 SV=1	278	11810	2	816.555	2	-0.6843	65.45	FSGSGSGTDFTLTISR
						942.12	2	-0.7746	32.29	EIVLTQSPGTLSLSPGER
53	C9JF17	Apolipoprotein D (Fragment) OS=Homo sapiens GN=APOD PE=1 SV=1	250	24541	5	518.217	2	0.9008	43.06	IPTTFENGR
						646.649	2	-0.3066	77.93	MTVTDQVNCPK
						710.595	2	-0.5106	58.83	KMTVTDQVNCPK
						712.199	2	-0.3521	51.4	NPNLPPETVDSLK
						829.377	2	-0.0177	67.1	CPNPPVQENFDVNK
54	B4E1D8	cDNA FLJ51597, highly similar to C4b-binding protein alpha chain OS=Homo sapiens PE=2 SV=1	243	62362	9	435.443	2	0.4356	26.76	MALEVYK	Oxidation (M)
						591.275	2	-0.0596	59.99	LNNGEITQHR
						599.5	2	-0.5374	20.3	EEIIYECDK
						625.523	2	0.3602	54.79	EDVYVVGTVLR
						747.053	2	0.4425	60.04	TPSCGDICNFPPK
						791.087	2	-0.5454	63.53	FSAICQGDGTWSPR
						853.931	2	-0.014	27.51	GVGWSHPLPQCEIVK
						998.449	2	0.0519	81.76	WTPYQGCEALCCPEPK
						971.347	3	0.7589	52.53	SHSTQTLTCNSDGEWVYNTFCIYK
55	V9HWI6	Epididymis secretory protein Li 51 OS=Homo sapiens GN=HEL-S-51 PE=2 SV=1	223	54526	5	443.197	3	0.8243	45.54	RTHLPEVFLSK
						1177.93	2	-0.2043	130.22	SYLSMVGSCCTSASPTVCFLK
						789.695	3	0.7998	58.7	VPTADLEDVLPLAEDITNILSK
						936.334	3	0.4419	25.93	LAQKVPTADLEDVLPLAEDITNILSK
						1496.46	2	-0.3601	96.76	SDFASNCCSINSPPLYCDSEIDAELK
56	B2R8I2	cDNA, FLJ93914, highly similar to Homo sapiens histidine-rich glycoprotein (HRG), mRNA OS=Homo sapiens PE=2 SV=1	214	60501	6	472.031	2	0.4809	35.85	ALDLINKR
						763.809	2	-0.197	50.22	SSTTKPPFKPHGSR
						842.058	2	0.3171	85.8	DSPVLIDFFEDTER
						913.308	2	0.718	105.56	ADLFYDVEALDLESPK
						625.519	3	0.6491	26.5	SGFPQVSMFFTHTFPK	Oxidation (M)
						783.284	3	-0.3324	30.22	HPLKPDIQPFPQSVSESCPGK
57	H0YAC1	Plasma kallikrein (Fragment) OS=Homo sapiens GN=KLKB1 PE=1 SV=1	205	79001	3	648.441	2	0.3032	60.3	GVNVCQETCTK
						730.435	2	0.146	93.49	IAYGTQGSSGYSLR
						735.467	2	0.2911	84.11	LCNTGDNSVCTTK
58	A0A0A0MS51	Gelsolin OS=Homo sapiens GN=GSN PE=1 SV=1	203	82759	2	1136.92	2	0.7511	105.38	AQPVQVAEGSEPDGFWEALGGK
						796.632	3	0.7329	51.63	DPDQTDGLGLSYLSSHIANVER
59	B2R6W1	cDNA, FLJ93143, highly similar to Homo sapiens complement component 7 (C7), mRNA OS=Homo sapiens PE=2 SV=1	202	96679	7	560.587	2	0.6587	47	ACGACPLWGK
						589.671	2	-0.2015	52.08	DSCTLPASAEK
						728.719	2	0.646	67.11	LSGNVLSYTFQVK
						903.08	2	-0.7915	47.1	YSAWAESVTNLPQVIK
						605.516	3	0.657	44.33	ELSHLPSLYDYSAYR
						753.219	3	0.5528	41.6	LIDQYGTHYLQSGSLGGEYR
						988.252	3	0.4329	83.52	SVAVYGQYGGQPCVGNAFETQSCEPTR
60	A0A024R962	HCG40889, isoform CRA_b OS=Homo sapiens GN=hCG_40889 PE=4 SV=1	189	143654	7	488.077	2	0.7058	30.02	FVCNSGYK
						532.471	2	0.3462	22.56	IDVHLVPDR
						556.451	2	0.3593	20.76	WSHPPSCIK
						671.588	2	0.4684	60.02	SPDVINGSPISQK
						773.403	2	0.1167	80.59	WSSPPQCEGLPCK
						1010.96	2	-0.0723	95.46	DTSCVNPPTVQNAYIVSR
						753.926	3	-0.2338	67.4	TKEEYGHSEVVEYYCNPR
61	A0A0U4BCF5	Complement factor I OS=Homo sapiens PE=2 SV=1	164	67680	2	720.051	2	0.2894	64.83	AQLGDLPWQVAIK
						1047.01	2	0.0501	119.27	EANVACLDLGFQQGADTQR
62	B0ZBE2	Angiotensinogen (Serpin peptidase inhibitor, clade A, member 8) OS=Homo sapiens GN=AGT PE=3 SV=1	150	53406	2	635.119	2	0.474	80.86	ALQDQLVLVAAK
						949.537	2	-0.0239	111.79	QPFVQGLALYTPVVLPR
63	P10909	Clusterin OS=Homo sapiens GN=CLU PE=1 SV=1	148	53031	4	485.737	2	0.0117	65.58	FMETVAEK	Oxidation (M)
						644.686	2	-0.2724	61.3	ELDESLQVAER
						881.587	2	-0.6603	82.6	EILSVDCSTNNPSQAK
						630.332	3	0.1379	21.25	QQTHMLDVMQDHFSR	Oxidation (M)
64	P08697	Alpha-2-antiplasmin OS=Homo sapiens GN=SERPINF2 PE=1 SV=3	146	54873	4	603.249	2	-0.1358	33.63	NKFDPSLTQR
						656.562	2	-0.5688	55.4	LGNQEPGGQTALK
						786.934	2	0.0959	80.43	QEDDLANINQWVK
						695.318	3	0.8179	49.89	LQQVLHAGSGPCLPHLLSR
65	V9HWP0	Pentaxin OS=Homo sapiens GN=HEL-S-92n PE=2 SV=1	143	25485	2	697.481	2	0.2596	105.38	IVLGQEQDSYGGK
						703.94	2	0.2022	45.84	AYSLFSYNTQGR
66	P19827-3	Isoform 3 of Inter-alpha-trypsin inhibitor heavy chain H1 OS=Homo sapiens GN=ITIH1	139	69623	3	735.685	2	-0.3601	23.96	QYYEGSEIVVAGR
						1002.78	2	0.5395	116.76	GSLVQASEANLQAAQDFVR
						1087.41	2	0.7464	63.09	ILGDMQPGDYFDLVLFGTR	Oxidation (M)
67	D9ZGG2	Vitronectin OS=Homo sapiens GN=VTN PE=4 SV=1	137	55069	3	400.013	3	0.468	27.73	CTEGFNVDKK
						834.286	2	0.7895	21.59	DWHGVPGQVDAAMAGR
						835.167	2	-0.4888	63.96	SIAQYWLGCPAPGHL
68	P05546	Heparin cofactor 2 OS=Homo sapiens GN=SERPIND1 PE=1 SV=3	136	57205	7	450.444	2	0.3974	36.67	GPLDQLEK
						514.65	2	-0.2804	55.14	TLEAQLTPR
						540.306	2	0.0312	45.83	SVNDLYIQK
						540.496	2	0.412	43.54	NYNLVESLK
						561.086	2	0.5245	34.08	QFPILLDFK
						703.912	2	0.074	36.72	YEITTIHNLFR
						987.387	2	0.8664	85.57	GGETAQSADPQWEQLNNK
69	Q5U7I5	Transthyretin OS=Pan troglodytes GN=TTR PE=2 SV=1	123	15976	4	763.226	1	-0.1583	23.79	CPLMVK	Oxidation (M)
						704.917	2	0.1888	24.04	AADETWEPFASGK
						817.834	3	0.2832	68.29	ALGISPFHEHAEVVFTANDSGPR
						819.103	3	0.1425	61.46	TSESGELHGLTTEEEFVEGIYK
70	A0A0X9TDD0	GCT-A1 light chain variable region (Fragment) OS=Homo sapiens PE=2 SV=1	122	12542	2	561.848	2	0.0579	24.02	LLIYWASTR
						959.678	2	0.3896	122.24	DIVMTQSPDSLAVSLGER
71	Q0ZCH4	Immunglobulin heavy chain variable region (Fragment) OS=Homo sapiens PE=4 SV=1	117	13106	4	623.271	1	-0.0803	26.15	FTISR
						659.862	2	0.1429	65.32	AEDTAVYYCAR
						670.042	2	0.3933	69.68	NSLYLQMNSLR
						933.178	2	-0.695	52.48	LVQLVESGGGLVQPGGSLR
72	Q65ZC9	Single-chain Fv (Fragment) OS=Homo sapiens GN=scFv PE=2 SV=1	114	25782	5	623.271	1	-0.0803	26.15	FTISR
						375.363	2	0.3221	22.16	VTITCR
						659.862	2	0.1429	65.32	AEDTAVYYCAR
						676.966	2	0.2249	66.48	NTLYLQMNSLR
						702.73	2	-0.2903	66.02	WLAWYQQKPGK
73	P07360	Complement component C8 gamma chain OS=Homo sapiens GN=C8G PE=1 SV=3	108	22435	2	810.755	2	-0.3205	71.64	SLPVSDSVLSGFEQR
						655.734	3	0.2135	24.67	VQEAHLTEDQIFYFPK
74	O43866	CD5 antigen-like OS=Homo sapiens GN=CD5L PE=1 SV=1	103	39603	3	583.358	3	0.3466	63.71	CSGEEQSLEQCQHR
						1102.49	2	-0.0793	76.78	ELGCGAASGTPSGILYEPPAEK
						851.452	3	0.3326	22.52	NTCNHDEDTWVECEDPFDLR
75	A0A0X9USM3	GCT-A4 heavy chain variable region (Fragment) OS=Homo sapiens PE=2 SV=1	103	14409	4	623.271	1	-0.0803	26.15	FTISR
						659.862	2	0.1429	65.32	AEDTAVYYCAR
						670.042	2	0.3933	69.68	NSLYLQMNSLR
						628.283	3	0.8316	29.19	EVQLVESGGGLVQPGGSLR
76	A0A024RAA7	Complement component 1, q subcomponent, C chain, isoform CRA_a OS=Homo sapiens GN=C1QC PE=4 SV=1	102	25985	2	543.118	2	0.6498	46.26	FQSVFTVTR
						964.426	2	-0.058	103.07	FNAVLTNPQGDYDTSTGK
77	B7Z8Q2	cDNA FLJ55606, highly similar to Alpha-2-HS-glycoprotein OS=Homo sapiens PE=2 SV=1	100	47567	2	694.435	3	0.266	73.88	HTFMGVVSLGSPSGEVSHPR
						1290.15	2	-0.022	56.93	AQLVPLPPSTYVEFTVSGTDCVAK
78	A0A125QYY9	IBM-B2 heavy chain variable region (Fragment) OS=Homo sapiens PE=2 SV=1	100	13675	3	623.271	1	-0.0803	26.15	FTISR
						670.042	2	0.3933	26.94	NSLFLQMNSLR	Oxidation (M)
						813.371	2	0.8696	99.78	EVQLVESGGGLVQPGR
79	P06727	Apolipoprotein A-IV OS=Homo sapiens GN=APOA4 PE=1 SV=3	100	45371	3	818.028	2	0.2112	102.48	SELTQQLNALFQDK
						665.485	3	0.4478	29.43	ENADSLQASLRPHADELK
						695.647	3	0.8732	38.17	SLAELGGHLDQQVEEFRR
80	P43652	Afamin OS=Homo sapiens GN=AFM PE=1 SV=1	97	70963	3	527.981	2	0.3665	50.71	LPNNVLQEK
						723.659	2	0.4873	39.83	RHPDLSIPELLR
						811.929	2	0.151	88.16	AESPEVCFNEESPK
81	A0A087X232	Complement C1s subcomponent OS=Homo sapiens GN=C1S PE=1 SV=1	94	77396	3	687.014	2	0.3823	36.28	EDTPNSVWEPAK
						803.984	2	0.2446	89.94	VGATSFYSTCQSNGK
						872.278	3	0.6033	42.47	VEKPTADAEAYVFTPNMICAGGEK	Oxidation (M)
82	A0A0R7FJH5	Coagulation factor XII OS=Homo sapiens GN=F12 PE=3 SV=1	92	70098	2	998.447	2	-0.0359	91.81	TTLSGAPCQPWASEATYR
						1048.39	2	-0.3267	39.22	LHEAFSPVSYQHDLALLR
83	Q5VY30	Retinol binding protein 4, plasma, isoform CRA_b OS=Homo sapiens GN=RBP4 PE=1 SV=2	89	23301	2	583.216	2	-0.1592	31.58	DPNGLPPEAQK
						589.395	2	0.2484	75.07	FSGTWYAMAK	Oxidation (M)
84	A0A193CHR3	10E8 heavy chain variable region (Fragment) OS=Homo sapiens PE=2 SV=1	84	14671	2	623.271	1	-0.0803	26.15	FTISR
						763.537	2	0.1961	84.23	LVESGGGLVKPGGSLR
85	B4DPQ0	Complement C1r subcomponent OS=Homo sapiens GN=C1R PE=1 SV=1	84	83376	3	434.623	2	0.7569	28.61	YTTEIIK
						647.949	2	0.2933	60.18	YTTTMGVNTYK	Oxidation (M)
						834.286	2	-0.2672	59.45	LPVANPQACENWLR
86	A2NB45	Cold agglutinin FS-1 L-chain (Fragment) OS=Homo sapiens PE=2 SV=1	76	12494	2	652.538	2	0.4514	47.56	FSGSGSGTDFTLK
						1277.99	2	-0.3122	54.88	DIVMTQSPLSLPVTPGEPASISCR
87	A0A0X9TD47	MS-D1 light chain variable region (Fragment) OS=Homo sapiens PE=2 SV=1	69	11763	2	532.832	2	0.0829	54.5	LLIYDASNR
						949.567	2	0.1033	46.97	EIVLTQSPATLSLSPGER
88	A0A024R035	Complement component 9, isoform CRA_a OS=Homo sapiens GN=C9 PE=4 SV=1	66	64645	2	583.529	2	0.4301	50.9	TSNFNAAISLK
						1089.3	3	0.3997	51.91	TAGYGINILGMDPLSTPFDNEFYNGLCNR	Oxidation (M)
89	V9HWF6	Alpha-1-acid glycoprotein OS=Homo sapiens GN=HEL-S-153w PE=2 SV=1	61	23725	2	556.919	2	0.3045	41.44	SDVVYTDWK
						621.08	2	0.5316	55.62	SDVVYTDWKK
90	Q05CL3	BCAS1 protein OS=Homo sapiens GN=BCAS1 PE=2 SV=1	50	41713	2	471.151	1	-0.1411	21.89	GLGPK
						462.179	2	-0.1798	50.23	SSLPPGIPR

## Sheet: 10%PLGA-MWCNTs
Supplementary Table 5: Identified Human Plasma Proteins interacted with 10%PLGA-MWCNTs
Prot. Number	Accession Number	Protein Name	Mascot Score	Mr	N° peptides	m/z	z	Peptide error	Pep. Score	Peptide sequence	Peptide Modification
1	A0A0K0K1H8	Epididymis secretory sperm binding protein Li 71p OS=Homo sapiens GN=HEL-S-71p PE=2 SV=1	6984	79310	36	921.248	1	-0.1862	26.55	DDTVCLAK
						964.121	1	-0.4117	42.94	APNHAVVTR
						499.248	2	0.0121	56.76	ASYLDCIR
						500.791	2	0.0758	58.33	YLGEEYVK
						563.082	2	-0.4155	20.97	KASYLDCIR
						583.826	2	0.0538	40.54	HQTVPQNTGGK
						1195.26	1	-0.2907	49.03	DSGFQMNQLR
						637.13	2	-0.4013	25.63	HSTIFENLANK
						639.024	2	0.408	40.72	EFQLFSSPHGK
						1280.16	1	-0.3963	38.39	CDEWSVNSVGK
						642.185	2	-0.2073	51.27	EGYYGYTGAFR
						659.259	2	-0.0789	24.9	WCAVSEHEATK
						1415.25	1	-0.4734	56.14	SVIPSDGPSVACVK
						739.418	2	-0.9055	53.22	MYLGYEYVTAIR
						746.349	2	-0.0676	47.29	SKEFQLFSSPHGK
						747.769	2	-0.1996	74.81	MYLGYEYVTAIR	Oxidation (M)
						761.129	2	-0.4856	60.07	LKCDEWSVNSVGK
						1531.42	1	-0.2645	55.68	CSTSSLLEACTFR
						783.434	2	0.0624	33.91	DLLFRDDTVCLAK
						789.034	2	-0.5975	21.21	FDEFFSEGCAPGSK
						789.082	2	-0.6567	51.42	TAGWNIPMGLLYNK
						789.087	2	-0.4902	33.25	FDEFFSEGCAPGSK
						789.104	2	-0.6132	63.96	TAGWNIPMGLLYNK
						789.116	2	-0.4326	21.44	FDEFFSEGCAPGSK
						789.205	2	-0.4127	65.87	TAGWNIPMGLLYNK
						789.265	2	-0.1348	25.32	FDEFFSEGCAPGSK
						789.438	2	0.0535	29.65	TAGWNIPMGLLYNK
						789.457	2	0.2488	111.63	FDEFFSEGCAPGSK
						789.464	2	0.107	27.17	TAGWNIPMGLLYNK
						789.466	2	0.2676	37.41	FDEFFSEGCAPGSK
						789.49	2	0.1573	49.03	TAGWNIPMGLLYNK
						789.495	2	0.3257	32.31	FDEFFSEGCAPGSK
						789.512	2	0.2024	62.88	TAGWNIPMGLLYNK
						789.549	2	0.4327	108.48	FDEFFSEGCAPGSK
						789.566	2	0.3108	78.84	TAGWNIPMGLLYNK
						529.921	3	0.9751	31.3	KPVEEYANCHLAR
						797.584	2	0.3507	61.1	TAGWNIPMGLLYNK	Oxidation (M)
						815.403	2	-0.0178	53.2	EDPQTFYYAVAVVK
						830.177	2	-0.4372	40.09	KCSTSSLLEACTFR
						563.659	3	-0.8882	21.8	DCHLAQVPSHTVVAR
						569.394	3	0.4155	50.11	FDEFFSEGCAPGSKK
						853.955	2	0.1374	95.36	LCMGSGLNLCEPNNK
						863.452	2	0.1308	100.16	IECVSAETTEDCIAK
						941.536	2	0.1888	91.44	ADRDQYELLCLDNTR
						651.602	3	-0.1466	41.56	NLNEKDYELLCLDGTR
						1036.05	2	-0.8393	103.86	SDNCEDTPEAGYFAVAVVK
						1079.95	2	-0.1148	115.96	IMNGEADAMSLDGGFVYIAGK
						1085.59	2	-0.9151	103.84	SAGWNIPIGLLYCDLPEPR
						1088.31	2	0.5983	101	IMNGEADAMSLDGGFVYIAGK	Oxidation (M)
						850.151	3	-0.8543	45.58	KPVDEYKDCHLAQVPSHTVVAR
						991.02	3	-0.2702	96.81	LCMGSGLNLCEPNNKEGYYGYTGAFR
						1318.61	3	-0.1933	43.71	AIAANEADAVTLDAGLVYDAYLAPNNLKPVVAEFYGSK
						1663.6	3	0.6954	54.77	AVANFFSGSCAPCADGTDFPQLCQLCPGCGCSTLNQYFGYSGAFK
2	Q53H26	Transferrin variant (Fragment) OS=Homo sapiens PE=2 SV=1	6626	79310	36	921.248	1	-0.1862	26.55	DDTVCLAK
						964.121	1	-0.4117	42.94	APNHAVVTR
						499.248	2	0.0121	56.76	ASYLDCIR
						500.791	2	0.0758	58.33	YLGEEYVK
						563.082	2	-0.4155	20.97	KASYLDCIR
						583.826	2	0.0538	40.54	HQTVPQNTGGK
						1195.26	1	-0.2907	49.03	DSGFQMNQLR
						637.13	2	-0.4013	25.63	HSTIFENLANK
						639.024	2	0.408	40.72	EFQLFSSPHGK
						1280.16	1	-0.3963	38.39	CDEWSVNSVGK
						642.185	2	-0.2073	51.27	EGYYGYTGAFR
						659.259	2	-0.0789	24.9	WCAVSEHEATK
						1415.25	1	-0.4734	56.14	SVIPSDGPSVACVK
						739.418	2	-0.9055	53.22	MYLGYEYVTAIR
						746.349	2	-0.0676	47.29	SKEFQLFSSPHGK
						747.769	2	-0.1996	74.81	MYLGYEYVTAIR	Oxidation (M)
						761.129	2	-0.4856	60.07	LKCDEWSVNSVGK
						1531.42	1	-0.2645	55.68	CSTSSLLEACTFR
						783.434	2	0.0624	33.91	DLLFRDDTVCLAK
						789.034	2	-0.5975	21.21	FDEFFSEGCAPGSK
						789.082	2	-0.6567	51.42	TAGWNIPMGLLYNK
						789.087	2	-0.4902	33.25	FDEFFSEGCAPGSK
						789.104	2	-0.6132	63.96	TAGWNIPMGLLYNK
						789.116	2	-0.4326	21.44	FDEFFSEGCAPGSK
						789.205	2	-0.4127	65.87	TAGWNIPMGLLYNK
						789.265	2	-0.1348	25.32	FDEFFSEGCAPGSK
						789.438	2	0.0535	29.65	TAGWNIPMGLLYNK
						789.457	2	0.2488	111.63	FDEFFSEGCAPGSK
						789.464	2	0.107	27.17	TAGWNIPMGLLYNK
						789.466	2	0.2676	37.41	FDEFFSEGCAPGSK
						789.49	2	0.1573	49.03	TAGWNIPMGLLYNK
						789.495	2	0.3257	32.31	FDEFFSEGCAPGSK
						789.512	2	0.2024	62.88	TAGWNIPMGLLYNK
						789.549	2	0.4327	108.48	FDEFFSEGCAPGSK
						789.566	2	0.3108	78.84	TAGWNIPMGLLYNK
						529.921	3	0.9751	31.3	KPVEEYANCHLAR
						797.584	2	0.3507	61.1	TAGWNIPMGLLYNK	Oxidation (M)
						815.403	2	-0.0178	53.2	EDPQTFYYAVAVVK
						830.177	2	-0.4372	40.09	KCSTSSLLEACTFR
						563.659	3	-0.8882	21.8	DCHLAQVPSHTVVAR
						569.394	3	0.4155	50.11	FDEFFSEGCAPGSKK
						853.955	2	0.1374	95.36	LCMGSGLNLCEPNNK
						863.452	2	0.1308	100.16	IECVSAETTEDCIAK
						606.67	3	0.1911	32.33	EGTCPEAPTDECKPVK
						941.536	2	0.1888	91.44	ADRDQYELLCLDNTR
						651.602	3	-0.1466	41.56	NLNEKDYELLCLDGTR
						1036.05	2	-0.8393	103.86	SDNCEDTPEAGYFAVAVVK
						1079.95	2	-0.1148	115.96	IMNGEADAMSLDGGFVYIAGK
						1085.59	2	-0.9151	103.84	SAGWNIPIGLLYCDLPEPR
						1088.31	2	0.5983	101	IMNGEADAMSLDGGFVYIAGK	Oxidation (M)
						850.151	3	-0.8543	45.58	KPVDEYKDCHLAQVPSHTVVAR
						991.02	3	-0.2702	96.81	LCMGSGLNLCEPNNKEGYYGYTGAFR
						1663.6	3	0.6954	54.77	AVANFFSGSCAPCADGTDFPQLCQLCPGCGCSTLNQYFGYSGAFK
3	V9HW34	Epididymis luminal protein 213 OS=Homo sapiens GN=HEL-213 PE=2 SV=1	4885	25915	10	678.298	1	0.9577	25.69	AALSCR
						751.581	2	-0.6035	79.38	DSTYSLSSTLTLSK
						816.756	2	-0.2812	79.26	FSGSGSGTDFTLTISR
						898.975	2	-0.9533	77.26	SGTASVVCLLNNFYPR
						938.24	2	-0.4547	99.35	VYACEVTHQGLSSPVTK
						973.136	2	-0.7623	39.58	TVAAPSVFIFPPSDEQLK
						701.622	3	0.7243	33.07	RTVAAPSVFIFPPSDEQLK
						1068.22	2	-0.5436	132.09	VDNALQSGNSQESVTEQDSK
						714.676	3	0.9336	68.66	HKVYACEVTHQGLSSPVTK
						1207	3	-0.7217	24.71	VDNALQSGNSQESVTEQDSKDSTYSLSSTLTLSK
4	Q6MZV7	Putative uncharacterized protein DKFZp686C11235 OS=Homo sapiens GN=DKFZp686C11235 PE=2 SV=1	4777	52829	17	623.328	1	-0.0231	23.24	FTISR
						835.298	1	-0.1365	32.23	DTLMISR
						1161.33	1	-0.3008	27.1	NQVSLTCLVK
						1186.21	1	-0.433	49.92	GPSVFPLAPSSK
						643.768	2	-0.1463	36.43	EPQVYTLPPSR
						659.942	2	0.3028	47.03	AEDTAVYYCAR
						1321.25	1	-0.43	27.86	STSGGTAALGCLVK
						838.972	2	-0.8661	90.01	FNWYVDGVEVHNAK
						904.025	2	-0.9635	25.6	VVSVLTVLHQDWLNGK
						937.167	2	-0.5946	40.46	TTPPVLDSDGSFFLYSK
						952.867	2	-0.2156	52.86	EPQVYTLPPSREEMTK
						713.375	3	-0.9167	27.37	TPEVTCVVVDVSHEDPEVK
						1272.33	2	-0.4763	64.67	GFYPSDIAVEWESNGQPENNYK
						934.503	3	0.2286	38.4	WQQGNVFSCSVMHEALHNHYTQK
						948.586	3	-0.7158	45.5	THTCPPCPAPELLGGPSVFLFPPKPK
						1112.39	3	0.5027	50.1	SCDKTHTCPPCPAPELLGGPSVFLFPPKPK
						1266.51	3	-0.3068	67.45	TPEVTCVVVDVSHEDPEVKFNWYVDGVEVHNAK
5	Q6GMX6	IGH@ protein OS=Homo sapiens GN=IGH@ PE=1 SV=1	4753	51678	15	835.298	1	-0.1365	32.23	DTLMISR
						1161.33	1	-0.3008	27.1	NQVSLTCLVK
						1186.21	1	-0.433	49.92	GPSVFPLAPSSK
						643.768	2	-0.1463	36.43	EPQVYTLPPSR
						1321.25	1	-0.43	27.86	STSGGTAALGCLVK
						838.972	2	-0.8661	90.01	FNWYVDGVEVHNAK
						874.201	2	-0.4376	92.71	LSSVTAADTAVYYCAR
						904.025	2	-0.9635	25.6	VVSVLTVLHQDWLNGK
						937.167	2	-0.5946	40.46	TTPPVLDSDGSFFLYSK
						713.375	3	-0.9167	27.37	TPEVTCVVVDVSHEDPEVK
						1272.33	2	-0.4763	64.67	GFYPSDIAVEWESNGQPENNYK
						934.503	3	0.2286	38.4	WQQGNVFSCSVMHEALHNHYTQK
						948.586	3	-0.7158	45.5	THTCPPCPAPELLGGPSVFLFPPKPK
						1112.39	3	0.5027	50.1	SCDKTHTCPPCPAPELLGGPSVFLFPPKPK
						1266.51	3	-0.3068	67.45	TPEVTCVVVDVSHEDPEVKFNWYVDGVEVHNAK
6	Q0KKI6	Immunoblobulin light chain (Fragment) OS=Homo sapiens PE=1 SV=1	4748	24300	9	652.099	2	-0.4263	75.57	FSGSGSGTDFTLK
						751.581	2	-0.6035	79.38	DSTYSLSSTLTLSK
						898.975	2	-0.9533	77.26	SGTASVVCLLNNFYPR
						938.24	2	-0.4547	99.35	VYACEVTHQGLSSPVTK
						973.136	2	-0.7623	39.58	TVAAPSVFIFPPSDEQLK
						701.622	3	0.7243	33.07	RTVAAPSVFIFPPSDEQLK
						1068.22	2	-0.5436	132.09	VDNALQSGNSQESVTEQDSK
						714.676	3	0.9336	68.66	HKVYACEVTHQGLSSPVTK
						1207	3	-0.7217	24.71	VDNALQSGNSQESVTEQDSKDSTYSLSSTLTLSK
7	S6B291	IgG H chain OS=Homo sapiens PE=1 SV=1	4711	51523	16	623.328	1	-0.0231	23.24	FTISR
						835.298	1	-0.1365	32.23	DTLMISR
						1161.33	1	-0.3008	27.1	NQVSLTCLVK
						1186.21	1	-0.433	49.92	GPSVFPLAPSSK
						643.768	2	-0.1463	36.43	EPQVYTLPPSR
						1321.25	1	-0.43	27.86	STSGGTAALGCLVK
						676.926	2	0.1452	65.31	NTLYLQMNSLR
						838.972	2	-0.8661	90.01	FNWYVDGVEVHNAK
						904.025	2	-0.9635	25.6	VVSVLTVLHQDWLNGK
						937.167	2	-0.5946	40.46	TTPPVLDSDGSFFLYSK
						713.375	3	-0.9167	27.37	TPEVTCVVVDVSHEDPEVK
						1272.33	2	-0.4763	64.67	GFYPSDIAVEWESNGQPENNYK
						934.503	3	0.2286	38.4	WQQGNVFSCSVMHEALHNHYTQK
						948.586	3	-0.7158	45.5	THTCPPCPAPELLGGPSVFLFPPKPK
						1112.39	3	0.5027	50.1	SCDKTHTCPPCPAPELLGGPSVFLFPPKPK
						1266.51	3	-0.3068	67.45	TPEVTCVVVDVSHEDPEVKFNWYVDGVEVHNAK
8	P0DOX7	Immunoglobulin kappa light chain OS=Homo sapiens PE=1 SV=1	3580	23650	8	751.581	2	-0.6035	79.38	DSTYSLSSTLTLSK
						898.975	2	-0.9533	77.26	SGTASVVCLLNNFYPR
						938.24	2	-0.4547	99.35	VYACEVTHQGLSSPVTK
						947.412	2	0.9151	119.34	DIQMTQSPSTLSASVGDR
						1002.12	2	0.1765	69.21	GTVAAPSVFIFPPSDEQLK
						1068.22	2	-0.5436	132.09	VDNALQSGNSQESVTEQDSK
						714.676	3	0.9336	68.66	HKVYACEVTHQGLSSPVTK
						1207	3	-0.7217	24.71	VDNALQSGNSQESVTEQDSKDSTYSLSSTLTLSK
9	P01023	Alpha-2-macroglobulin OS=Homo sapiens GN=A2M PE=1 SV=3	3089	164613	41	724.303	1	-0.1326	33.11	GVPIPNK
						886.336	1	-0.1058	32.91	YGAATFTR
						925.549	1	0.002	28.01	TGTHGLLVK
						509.713	2	0.862	42.09	SLNEEAVKK
						1046.35	1	-0.2385	34.2	FEVQVTVPK
						1084.37	1	-0.2406	33.49	GHFSISIPVK
						560.873	2	0.1035	26.88	SIYKPGQTVK
						575.004	2	0.3792	37.16	QGIPFFGQVR
						624.706	2	-0.2658	54.06	LSFYYLIMAK
						630.481	2	0.383	77.01	VGFYESDVMGR
						636.933	2	0.1856	69.4	VTAAPQSVCALR
						1338.34	1	-0.3134	32.83	NALFCLESAWK
						746.027	2	-0.7493	41.06	NQGNTWLTAFVLK
						756.397	2	0.0169	85.71	AAQVTIQSSGTFSSK
						510.78	3	0.6272	31.81	TAQEGDHGSHVYTK
						777.877	2	-0.0373	32.86	VTGEGCVYLQTSLK
						1565.38	1	-0.4532	57.91	ALLAYAFALAGNQDK
						803.028	2	0.2049	69.88	IAQWQSFQLEGGLK
						809.666	2	0.4763	86.92	TEVSSNHVLIYLDK
						837.207	2	0.5488	47.16	TEHPFTVEEFVLPK
						849.183	2	-0.4831	35.73	SSSNEEVMFLTVQVK
						923.034	2	0.0241	30.29	LLIYAVLPTGDVIGDSAK
						925.052	2	0.216	91.33	QFSFPLSSEPFQGSYK
						942.572	2	0.0901	71.06	VSVQLEASPAFLAVPVEK
						636.653	3	-0.1609	44.32	KDTVIKPLLVEPEGLEK
						1022.53	2	-0.9956	83.39	AFQPFFVELTMPYSVIR
						683.952	3	0.7914	60.3	VDLSFSPSQSLPASHAHLR
						1030.92	2	-0.2108	86.05	AFQPFFVELTMPYSVIR	Oxidation (M)
						1031.48	2	0.8574	89.47	LLLQQVSLPELPGEYSMK	Oxidation (M)
						1041.87	2	-0.2887	105.03	AGAFCLSEDAGLGISSTASLR
						1055.6	2	0.1137	47.83	LHTEAQIQEEGTVVELTGR
						713.281	3	0.7725	60.08	HNVYINGITYTPVSSTNEK
						1081.98	2	-0.2294	96.02	VSNQTLSLFFTVLQDVPVR
						1194.07	2	-0.068	112.6	QQNAQGGFSSTQDTVVALHALSK
						796.819	3	0.1706	26.82	AYIFIDEAHITQALIWLSQR
						1199.06	2	-0.0454	82.22	ETTFNSLLCPSGGEVSEELSLK
						1238.14	2	0.0464	73.87	SLFTDLEAENDVLHCVAFAVPK
						1274.58	2	0.0581	102.39	VYDYYETDEFAIAEYNAPCSK
						942.893	3	0.2257	54.59	VVSMDENFHPLNELIPLVYIQDPK	Oxidation (M)
						1055.52	3	0.9682	78.84	YNILPEKEEFPFALGVQTLPQTCDEPK
						1069.22	3	-0.1338	65.61	GGVEDEVTLSAYITIALLEIPLTVTHPVVR
						1283.97	3	0.9267	103.49	KYFPETWIWDLVVVNSAGVAEVGVTVPDTITEWK
10	V9HWA9	Epididymis secretory sperm binding protein Li 62p OS=Homo sapiens GN=HEL-S-62p PE=2 SV=1	2829	188569	51	627.238	1	-0.1117	23.62	FLYGK
						680.247	1	-0.1503	27.87	FLTTAK
						775.283	1	-0.1726	21.75	LVLSSEK
						413.033	2	0.5846	26.56	ASHLGLAR
						842.331	1	-0.2033	30.24	VVLVAVDK
						531.819	2	0.1431	63.63	ADIGCTPGSGK
						556.108	2	0.582	67.05	VLLDGVQNPR
						561.614	2	0.702	30.88	LCRDELCR
						574.813	2	-0.0231	57.04	HQQTVTIPPK
						576.858	2	0.104	35.15	QPSSAFAAFVK
						595.549	2	-0.5303	34.4	DFDFVPPVVR
						596.316	2	0.0403	60.54	SDDKVTLEER
						613.771	2	-0.1219	29.65	QPVPGQQMTLK
						619.798	2	-0.1331	25.66	KVLLDGVQNPR
						633.855	2	0.0839	51.31	NTMILEICTR	Oxidation (M)
						641.54	2	0.4781	29.05	ENEGFTVTAEGK
						645.422	2	0.2282	68.04	SGSDEVQVGQQR
						649.709	2	-0.1405	60.93	CAEENCFIQK
						668.573	2	0.409	57.43	APSTWLTAYVVK
						1401.37	1	-0.4637	24.26	SSLSVPYVIVPLK
						704.437	2	0.2454	60.68	VSHSEDDCLAFK
						736.054	2	0.3202	88.25	IPIEDGSGEVVLSR
						736.506	2	0.26	55.05	AAVYHHFISDGVR
						756.674	2	0.5191	104.86	LVAYYTLIGASGQR
						814.077	2	0.2666	59.84	RIPIEDGSGEVVLSR
						827.78	2	0.6685	40.8	FVTVQATFGTQVVEK
						828.331	2	-0.2122	48.07	TVMVNIENPEGIPVK	Oxidation (M)
						844.41	2	-0.0342	93.38	SYTVAIAGYALAQMGR	Oxidation (M)
						852.117	2	0.4345	81.33	VFLDCCNYITELR
						596.658	3	-0.0086	27.44	SGIPIVTSPYQIHFTK
						895.354	2	-0.1624	91.93	DICEEQVNSLPGSITK
						901.079	2	0.2197	80.89	VELLHNPAFCSLATTK
						909.145	2	0.3898	85.19	SNLDEDIIAEENIVSR
						921.633	2	0.2673	88.02	VHQYFNVELIQPGAVK
						619.282	3	-0.0238	22.45	SEETKENEGFTVTAEGK
						933.943	2	0.9402	25.67	VEGTAFVIFGIQDGEQR
						939.652	2	-0.6771	48.01	EYVLPSFEVIVEPTEK
						946.136	2	0.1882	59.9	LSINTHPSQKPLSITVR
						997.359	2	-0.3239	21.26	KVEGTAFVIFGIQDGEQR
						668.318	3	0.9725	51.49	SGQSEDRQPVPGQQMTLK	Oxidation (M)
						1076.26	2	0.3071	157.24	QLYNVEATSYALLALLQLK
						1083.15	2	-0.7169	99.34	AYYENSPQQVFSTEFEVK
						1099.2	2	-0.7373	74.48	VPVAVQGEDTVQSLTQGDGVAK
						1107.76	2	0.5041	98.28	EDIPPADLSDQVPDTESETR
						1109.58	2	0.9293	85.33	VFSLAVNLIAIDSQVLCGAVK
						1128.98	2	-0.152	76.45	VQLSNDFDEYIMAIEQTIK
						777.617	3	0.7035	22.16	SEFPESWLWNVEDLKEPPK
						832.347	3	0.877	83.42	DYAGVFSDAGLTFTSSSGQQTAQR
						860.256	3	0.4446	40.27	TMQALPYSTVGNSNNYLHLSVLR
						893.977	3	0.6633	54.19	YYGGGYGSTQATFMVFQALAQYQK
						919.144	3	0.1268	66.22	EGVQKEDIPPADLSDQVPDTESETR
11	A0A024R3E3	Apolipoprotein A-I, isoform CRA_a OS=Homo sapiens GN=APOA1 PE=3 SV=1	2170	30759	15	781.406	1	-0.0253	24.49	AHVDALR
						448.793	2	0.096	26.69	LHELQEK
						506.794	2	0.003	45.21	AKPALEDLR
						524.261	2	0.0008	45.54	LSPLGEEMR	Oxidation (M)
						608.45	2	0.2713	49.62	ATEHLSTLSEK
						615.67	2	-0.3766	29.63	QGLLPVLESFK
						626.374	2	-0.8805	51.05	VQPYLDDFQK
						650.138	2	-0.2993	39.85	WQEEMELYR	Oxidation (M)
						651	2	-0.6552	34.7	THLAPYSDELR
						691.051	2	0.3797	41.72	VQPYLDDFQKK
						1386.15	1	-0.5673	50.14	VSFLSALEEYTK
						700.516	2	-0.6439	88.2	DYVSQFEGSALGK
						806.529	2	-0.7343	33.63	LLDNWDSVTSTFSK
						605.999	3	0.1303	53.8	DSGRDYVSQFEGSALGK
						734.598	3	-0.3389	25.3	LREQLGPVTQEFWDNLEK
12	P01861	Immunoglobulin heavy constant gamma 4 OS=Homo sapiens GN=IGHG4 PE=1 SV=1	2049	36431	10	835.298	1	-0.1365	32.23	DTLMISR
						1161.33	1	-0.3008	27.1	NQVSLTCLVK
						644.257	2	-0.1448	52.05	GPSVFPLAPCSR
						1423.35	1	-0.3646	26.55	STSESTAALGCLVK
						833.082	2	0.3871	56.3	TYTCNVDHKPSNTK
						904.025	2	-0.9635	25.6	VVSVLTVLHQDWLNGK
						951.16	2	-0.6157	47.55	TTPPVLDSDGSFFLYSR
						1272.33	2	-0.4763	64.67	GFYPSDIAVEWESNGQPENNYK
						934.503	3	-0.7554	32.43	WQEGNVFSCSVMHEALHNHYTQK
						981.735	3	-0.2668	43.43	YGPPCPSCPAPEFLGGPSVFLFPPKPK
13	S6BGE0	IgG H chain OS=Homo sapiens PE=2 SV=1	2010	32674	7	835.298	1	-0.1365	32.23	DTLMISR
						576.014	2	0.3896	69.41	GTLVTVSSASTK
						1186.21	1	-0.433	49.92	GPSVFPLAPSSK
						1321.25	1	-0.43	27.86	STSGGTAALGCLVK
						713.375	3	-0.9167	27.37	TPEVTCVVVDVSHEDPEVK
						948.586	3	-0.7158	45.5	THTCPPCPAPELLGGPSVFLFPPKPK
						1112.39	3	0.5027	50.1	SCDKTHTCPPCPAPELLGGPSVFLFPPKPK
14	P00738	Haptoglobin OS=Homo sapiens GN=HP PE=1 SV=1	2002	45861	15	490.484	2	-0.5347	45.37	VGYVSGWGR
						1044.21	1	-0.3439	40.14	VMPICLPSK
						1145.81	1	-0.728	45.24	HYEGSTVPEK
						1203.34	1	-0.2987	46.8	VTSIQDWVQK
						638.006	2	0.3674	48.01	HYEGSTVPEKK
						1290.27	1	-0.4564	33.03	DIAPTLTLYVGK
						673.156	2	-0.3407	30.08	SCAVAEYGVYVK
						709.891	2	-0.0505	24.97	DIAPTLTLYVGKK
						720.451	2	0.1943	60.98	TEGDGVYTLNDKK
						854.086	2	-0.6557	34.02	YVMLPVADQDQCIR
						855.123	2	0.3887	85.17	LRTEGDGVYTLNNEK
						918.038	2	0.1497	81.5	VMPICLPSKDYAEVGR
						620.162	3	0.5502	49.82	AVGDKLPECEAVCGKPK
						1094.26	2	-0.5332	107.84	SPVGVQPILNEHTFCAGMSK	Oxidation (M)
						1292.28	3	0.1551	116.44	YQEDTCYGDAGSAFAVHDLEEDTWYATGILSFDK
15	Q6PIQ7	IGL@ protein OS=Homo sapiens GN=IGL@ PE=1 SV=1	1850	25347	7	855.35	1	-0.1803	30.06	LTVLGQPK
						864.243	1	-0.1338	24.66	TVAPTECS
						442.454	2	0.4261	33.02	RPSGVPDR
						856.391	2	0.0165	96.47	SYSCQVTHEGSTVEK
						872.424	2	-0.0174	58.69	YAASSYLSLTPEQWK
						993.454	2	-0.1167	53.29	AAPSVTLFPPSSEELQANK
						1105.77	2	-0.6125	90.75	ATLVCLISDFYPGAVTVAWK
16	S6BGD6	IgG L chain OS=Homo sapiens PE=1 SV=1	1850	25150	6	864.243	1	-0.1338	24.66	TVAPTECS
						610.224	2	-0.2229	36.08	SGTSASLAISGLR
						856.391	2	0.0165	96.47	SYSCQVTHEGSTVEK
						872.424	2	-0.0174	58.69	YAASSYLSLTPEQWK
						993.454	2	-0.1167	53.29	AAPSVTLFPPSSEELQANK
						1105.77	2	-0.6125	90.75	ATLVCLISDFYPGAVTVAWK
17	A0A5E4	Uncharacterized protein OS=Homo sapiens PE=2 SV=1	1850	25016	6	841.375	1	-0.1396	32.68	VTVLGQPK
						864.243	1	-0.1338	24.66	TVAPTECS
						856.391	2	0.0165	96.47	SYSCQVTHEGSTVEK
						872.424	2	-0.0174	58.69	YAASSYLSLTPEQWK
						993.454	2	-0.1167	53.29	AAPSVTLFPPSSEELQANK
						1105.77	2	-0.6125	90.75	ATLVCLISDFYPGAVTVAWK
18	Q6PIK1	IGL@ protein OS=Homo sapiens GN=IGL@ PE=1 SV=1	1723	25127	8	841.375	1	-0.1396	32.68	VTVLGQPK
						864.243	1	-0.1338	24.66	TVAPTECS
						442.454	2	0.4261	33.02	RPSGVPDR
						1025.2	1	-0.3296	24	LMIYEVNK	Oxidation (M)
						856.391	2	0.0165	96.47	SYSCQVTHEGSTVEK
						872.424	2	-0.0174	58.69	YAASSYLSLTPEQWK
						1021.98	2	-0.0951	62.93	ANPTVTLFPPSSEELQANK
						1105.77	2	-0.6125	90.75	ATLVCLISDFYPGAVTVAWK
19	Q5EBM2	Uncharacterized protein OS=Homo sapiens PE=1 SV=1	1664	57974	12	835.298	1	-0.1365	32.23	DTLMISR
						1161.33	1	-0.3008	27.1	NQVSLTCLVK
						1186.33	1	-0.1632	24.84	SCDTPPPCPR
						643.768	2	-0.1463	36.43	EPQVYTLPPSR
						644.257	2	-0.1448	52.05	GPSVFPLAPCSR
						1321.25	1	-0.43	27.86	STSGGTAALGCLVK
						452.841	3	0.8722	20.55	TPLGDTTHTCPR
						708.698	2	-0.3027	65.92	WYVDGVEVHNAK
						904.025	2	-0.9635	25.6	VVSVLTVLHQDWLNGK
						952.867	2	-0.2156	52.86	EPQVYTLPPSREEMTK
						717.63	3	-0.2914	59.62	CPAPELLGGPSVFLFPPKPK
						805.179	3	-0.6318	76.99	TPEVTCVVVDVSHEDPEVQFK
20	Q6N093	Putative uncharacterized protein DKFZp686I04196 (Fragment) OS=Homo sapiens GN=DKFZp686I04196 PE=2 SV=1	1506	46716	15	609.369	1	0.0333	26.03	FTVSR
						824.318	1	-0.17	36.13	GLPAPIEK
						835.298	1	-0.1365	32.23	DTLMISR
						1161.33	1	-0.3008	27.1	NQVSLTCLVK
						643.768	2	-0.1463	36.43	EPQVYTLPPSR
						644.257	2	-0.1448	52.05	GPSVFPLAPCSR
						1423.35	1	-0.3646	26.55	STSESTAALGCLVK
						897.72	2	0.4408	62.28	VVSVLTVVHQDWLNGK
						952.867	2	-0.2156	52.86	EPQVYTLPPSREEMTK
						953.456	2	0.0109	55.79	TTPPMLDSDGSFFLYSK
						953.463	2	0.9761	40.29	EPQVYTLPPSREEMTK
						953.56	2	0.2189	40.73	TTPPMLDSDGSFFLYSK
						961.129	2	0.3137	62.73	EPQVYTLPPSREEMTK	Oxidation (M)
						961.741	2	0.5866	58.84	TTPPMLDSDGSFFLYSK	Oxidation (M)
						1272.33	2	-0.4763	64.67	GFYPSDIAVEWESNGQPENNYK
						934.503	3	0.2286	38.4	WQQGNVFSCSVMHEALHNHYTQK
						970.19	3	0.1525	34.18	CCVECPPCPAPPVAGPSVFLFPPKPK
						1012.81	3	-0.0891	34.95	KCCVECPPCPAPPVAGPSVFLFPPKPK
						1266.51	3	-0.2704	67.45	TPEVTCVVVDVSHEDPEVQFNWYVDGVEVHNAK
21	A0A024R6P0	Serpin peptidase inhibitor, clade A (Alpha-1 antiproteinase, antitrypsin), member 3, isoform CRA_c OS=Homo sapiens GN=SERPINA3 PE=3 SV=1	1317	47792	12	766.279	1	-0.0937	23.98	DSLEFR
						432.932	2	0.3735	32.97	LINDYVK
						531.444	2	0.2932	40.14	EIGELYLPK
						547.751	2	-0.136	49.88	NLAVSQVVHK
						555.083	2	0.6046	23.31	WRDSLEFR
						1215.33	1	-0.4011	40.43	ITLLSALVETR
						711.446	2	0.2014	94.6	DEELSCTVVELK
						816.506	2	-0.8166	49.81	MEEVEAMLLPETLK
						946.303	2	-0.2719	58.79	LYGSEAFATDFQDSAAAK
						954.088	2	-0.7914	58.29	AVLDVFEEGTEASAATAVK
						658.282	3	-0.066	43.93	AKWEMPFDPQDTHQSR
						1148.44	2	-0.2983	118.88	DYNLNDILLQLGIEEAFTSK
22	A0A140VJJ6	Testicular tissue protein Li 70 OS=Homo sapiens PE=2 SV=1	1034	50092	15	851.306	1	-0.1353	28.93	NWIQYK
						517.961	2	0.3891	51	VGPEADKYR
						559.59	2	0.6452	27.9	VELEDWNGR
						613.948	2	0.2504	58.09	DTVQIHDITGK
						647.399	2	0.0336	65.83	QSGLYFIKPLK
						757.392	2	0.0478	63.04	YLQEIYNSNNQK
						773.566	2	0.3108	68.66	LTIGEGQQHHLGGAK
						842.128	2	0.2908	107.82	IHLISTQSAIPYALR
						947.412	2	-0.0973	80.26	ASTPNGYDNGIIWATWK
						736.314	3	-0.1119	25.28	EGFGHLSPTGTTEFWLGNEK
						1208.71	2	-0.6667	83.82	FGSYCPTTCGIADFLSTYQTK
						1260.62	2	-0.0337	93.17	AIQLTYNPDESSKPNMIDAATLK
						1331.02	2	-0.2023	56.48	ANQQFLVYCEIDGSGNGWTVFQK
						1384.65	2	-0.0361	54.73	VAQLEAQCQEPCKDTVQIHDITGK
						1417.93	2	0.6866	113.95	LTYAYFAGGDAGDAFDGFDFGDDPSDK
23	P00747	Plasminogen OS=Homo sapiens GN=PLG PE=1 SV=2	1021	93247	19	515.766	2	-0.0537	51.4	LSSPAVITDK
						542.466	2	0.4715	39.88	NLDENYCR
						571.219	2	0.8043	56.29	EAQLPVIENK
						606.02	2	0.4259	38.85	WSSTSPHRPR
						667.265	2	-0.1191	63.77	QLGAGSIEECAAK
						689.433	2	0.2328	36.73	EQQCVIMAENR
						885.797	2	-0.3345	71.79	VIPACLPSPNYVVADR
						897.634	2	0.4404	72.18	CTTPPPSSGPTYQCLK
						607.526	3	0.6719	32.33	ELRPWCFTTDPNKR
						953.501	2	0.1772	117.65	NPDGDVGGPWCYTTNPR
						997.507	2	0.1356	75.15	FSPATHPSEGLEENYCR
						688.418	3	0.3113	36.66	NPDADKGPWCFTTDPSVR
						709.461	3	0.3977	42.93	ATTVTGTPCQDWAAQEPHR
						724.591	3	-0.3339	44.19	VVGGCVAHPHSWPWQVSLR
						1137.02	2	-0.0555	118.72	TECFITGWGETQGTFGAGLLK
						832.805	3	0.0799	79.9	VILGAHQEVNLEPHVQEIEVSR
						982.067	3	-0.1085	34.74	LYDYCDVPQCAAPSFDCGKPQVEPK
						1025.07	3	0.7983	78.9	KLYDYCDVPQCAAPSFDCGKPQVEPK
						1079.83	3	0.065	101.61	VQSTELCAGHLAGGTDSCQGDSGGPLVCFEK
24	Q1L857	Ceruloplasmin (Fragment) OS=Homo sapiens PE=4 SV=1	853	116197	11	602.198	2	-0.139	40.33	EYTDASFTNR
						666.604	2	0.5781	43.29	EYTDASFTNRK
						735.157	2	-0.5327	71.64	DIASGLIGPLIICK
						788.404	2	-0.0553	47.86	DLYSGLIGPLIVCR
						952.521	2	0.2145	78.36	NNEGTYYSPNYNPQSR
						752.829	3	0.3107	85.54	KAEEEHLGILGPQLHADVGDK
						800.164	3	0.3778	74.89	HYYIGIIETTWDYASDHGEK
						1236.23	2	0.3914	36.43	MYSVNGYTFGSLPGLSMCAEDR	Oxidation (M)
						829.831	3	0.1901	63.77	GPEEEHLGILGPVIWAEVGDTIR
						835.631	3	-0.2465	43.67	SGAGTEDSACIPWAYYSTVDQVK
						844.347	3	-0.2196	28.09	SVPPSASHVAPTETFTYEWTVPK
25	P01859	Immunoglobulin heavy constant gamma 2 OS=Homo sapiens GN=IGHG2 PE=1 SV=2	826	36505	14	824.318	1	-0.17	36.13	GLPAPIEK
						835.298	1	-0.1365	32.23	DTLMISR
						1161.33	1	-0.3008	27.1	NQVSLTCLVK
						643.768	2	-0.1463	36.43	EPQVYTLPPSR
						644.257	2	-0.1448	52.05	GPSVFPLAPCSR
						1423.35	1	-0.3646	26.55	STSESTAALGCLVK
						897.72	2	0.4408	62.28	VVSVLTVVHQDWLNGK
						952.867	2	-0.2156	52.86	EPQVYTLPPSREEMTK
						953.456	2	0.0109	55.79	TTPPMLDSDGSFFLYSK
						953.463	2	0.9761	40.29	EPQVYTLPPSREEMTK
						953.56	2	0.2189	40.73	TTPPMLDSDGSFFLYSK
						961.129	2	0.3137	62.73	EPQVYTLPPSREEMTK	Oxidation (M)
						961.741	2	0.5866	58.84	TTPPMLDSDGSFFLYSK	Oxidation (M)
						1280.26	2	-0.6072	29.53	GFYPSDISVEWESNGQPENNYK
						934.503	3	0.2286	38.4	WQQGNVFSCSVMHEALHNHYTQK
						970.19	3	0.1525	34.18	CCVECPPCPAPPVAGPSVFLFPPKPK
						1012.81	3	-0.0891	34.95	KCCVECPPCPAPPVAGPSVFLFPPKPK
						1266.51	3	-0.2704	67.45	TPEVTCVVVDVSHEDPEVQFNWYVDGVEVHNAK
26	P02671-2	Isoform 2 of Fibrinogen alpha chain OS=Homo sapiens GN=FGA	825	70227	14	928.279	1	-0.2671	26.71	QLEQVIAK
						486.188	2	-0.1583	24.52	DLLPSRDR
						553.843	2	0.0117	49.21	VQHIQLLQK
						1140.3	1	-0.2563	47.83	GSESGIFTNTK
						595.369	2	-0.8125	29.09	QFTSSTSYNR
						755.56	2	0.4054	69.59	EVDLKDYEDQQK
						760.859	2	-0.0242	76.47	GLIDEVNQDFTNR
						786.804	2	-0.0773	96.05	GGSTSYGTGSETESPR
						815.22	2	-0.3948	79.36	DSHSLTTNIMEILR
						625.122	3	0.5854	30.02	MADEAGSEADHEGTHSTK
						629.539	3	-0.2746	28.26	HRHPDEAAFFDTASTGK
						982.385	2	0.0181	86.57	DSDWPFCSDEDWNYK
						982.477	2	0.0982	134.18	NPSSAGSWNSGSSGPGSTGNR
						1132.57	2	-0.9272	21.93	TFPGFFSPMLGEFVSETESR
27	A0A0G2JL54	Complement C4-B OS=Homo sapiens GN=C4B_2 PE=1 SV=1	758	189080	14	518.417	2	0.2795	29.38	LGQYASPTAK
						558.116	2	0.6032	88.68	VGDTLNLNLR
						567.301	2	0.0681	65.87	VDVQAGACEGK
						781.132	2	0.4038	33.23	GPEVQLVAHSPWLK
						782.577	2	0.2979	85.29	TTNIQGINLLFSSR
						816.067	2	0.1486	25.25	HLVPGAPFLLQALVR
						829.715	2	0.4703	65.99	DFALLSLQVPLKDAK
						955.632	2	0.3757	95.38	LLATLCSAEVCQCAEGK
						1043.18	2	0.1733	25.2	ASAGLLGAHAAAITAYALTLTK
						764.256	3	0.596	24.14	EGAIHREELVYELNPLDHR
						828.228	3	-0.6289	26.7	VTASDPLDTLGSEGALSPGGVASLLR
						871.572	3	-0.7108	81.06	LHLETDSLALVALGALDTALYAAGSK
						926.999	3	0.623	34.79	STQDTVIALDALSAYWIASHTTEER
						1751.12	2	0.5558	97.82	ECVGFEAVQEVPVGLVQPASATLYDYYNPER
28	Q6MZX7	Putative uncharacterized protein DKFZp686M24218 OS=Homo sapiens GN=DKFZp686M24218 PE=2 SV=1	686	53071	10	835.298	1	-0.1365	32.23	DTLMISR
						1161.33	1	-0.3008	27.1	NQVSLTCLVK
						644.257	2	-0.1448	52.05	GPSVFPLAPCSR
						1423.35	1	-0.3646	26.55	STSESTAALGCLVK
						833.082	2	0.3871	56.3	TYTCNVDHKPSNTK
						897.72	2	0.4408	62.28	VVSVLTVVHQDWLNGK
						951.16	2	-0.6157	47.55	TTPPVLDSDGSFFLYSR
						1279.99	2	0.8162	20.08	AFYPSDIAVEWESNGQPENNYK
						934.503	3	-0.7554	32.43	WQEGNVFSCSVMHEALHNHYTQK
						981.735	3	-0.2668	43.43	YGPPCPSCPAPEFLGGPSVFLFPPKPK
29	V9HVY1	Epididymis secretory sperm binding protein Li 78p OS=Homo sapiens GN=HEL-S-78p PE=2 SV=1	665	56577	16	638.443	2	0.3183	55.74	DNDGWLTSDPR
						654.723	2	-0.1786	53.08	QGFGNVATNTDGK
						768.2	2	-0.331	88.5	AHYGGFTVQNEANK
						772.842	2	-0.0176	85.35	HGTDDGVVWMNWK
						794.448	2	0.2102	82.54	LESDVSAQMEYCR
						809.661	2	-0.4783	53.2	TPCTVSCNIPVVSGK
						835.011	2	0.299	36.58	YYWGGQYTWDMAK
						854.093	2	-0.6178	37.48	MGPTELLIEMEDWK	Oxidation (M)
						893.342	2	-0.1128	74.56	NYCGLPGEYWLGNDK
						976.299	2	0.5884	53.09	EEAPSLRPAPPPISGGGYR
						708.787	3	0.3359	25.12	QVKDNENVVNEYSSELEK
						1064.17	2	0.2538	110.46	HQLYIDETVNSNIPTNLR
						1079.03	2	0.1137	90.1	VYCDMNTENGGWTVIQNR
						1128.88	2	-0.33	91.73	GGETSEMYLIQPDSSVKPYR
						850.358	3	0.8402	63.87	TPCTVSCNIPVVSGKECEEIIR
						1056.63	3	0.3881	46.49	NSVDELNNNVEAVSQTSSSSFQYMYLLK
30	Q96K68	cDNA FLJ14473 fis, clone MAMMA1001080, highly similar to Homo sapiens SNC73 protein (SNC73) mRNA OS=Homo sapiens PE=2 SV=1	661	54195	10	601.34	1	-0.0267	29.66	DVLVR
						623.328	1	-0.0231	23.24	FTISR
						931.262	1	-0.2843	32.54	TPLTATLSK
						940.381	1	-0.1033	21.86	SAVQGPPER
						771.185	2	0.6356	85.36	DASGVTFTWTPSSGK
						918.345	2	-0.2666	41.45	QEPSQGTTTFAVTSILR
						779.906	3	0.5672	34.83	KGDTFSCMVGHEALPLAFTQK
						865.103	3	0.1677	78.15	DLCGCYSVSSVLPGCAEPWNHGK
						1584.42	2	-0.6902	30.8	NFPPSQDASGDLYTTSSQLTLPATQCLAGK
						1192.05	3	0.2498	123.07	SGNTFRPEVHLLPPPSEELALNELVTLTCLAR
31	V9HWD8	Epididymis secretory sperm binding protein Li 163pA OS=Homo sapiens GN=HEL-S-163pA PE=2 SV=1	623	54790	9	436.01	2	0.4831	35.5	LLELTGPK
						632.709	2	-0.2425	73.71	SGLSTGWTQLSK
						687.114	2	0.5232	54.19	HQFLLTGDTQGR
						559.101	3	0.4063	21.63	NGVAQEPVHLDSPAIK
						575.633	3	0.9255	21.6	LELHVDGPPPRPQLR
						938.518	2	0.0299	71.63	VTLTCVAPLSGVDFQLR
						1075.64	2	-0.8956	94.3	SLPAPWLSMAPVSWITPGLK
						765.93	3	-0.4079	22.76	TPGAAANLELIFVGPQHAGNYR
						1236.29	2	0.379	43.36	SWVPHTFESELSDPVELLVAES
32	C0JYY2	Apolipoprotein B (Including Ag(X) antigen) OS=Homo sapiens GN=APOB PE=4 SV=1	597	516661	23	853.319	1	-0.0976	35.12	SHDELPR
						464.363	2	0.2471	38.62	HVAEAICK
						467.367	2	0.2387	30.27	IEDGTLASK
						523.643	2	0.6753	42.69	IPSVQINFK
						576.476	2	0.3751	40.2	LDFSSQADLR
						653.288	2	0.8877	54.22	KGNVATEISTER
						753.469	2	0.1504	72.58	IGQDGISTSATTNLK
						780.015	2	0.2269	62.06	ITENDIQIALDDAK
						791.061	2	-0.6798	60.33	AVSMPSFSILGSDVR	Oxidation (M)
						809.153	2	0.4085	62.69	TSSFALNLPTLPEVK
						850.662	2	0.4007	100.89	HLIDSLIDFLNFPR
						917.156	2	-0.6703	60.57	ATFQTPDFIVPLTDLR
						937.99	2	0.9202	49.67	FSVPAGIVIPSFQALTAR
						965.075	2	0.2394	103.5	NLTDFAEQYSIQDWAK
						974.062	2	0.0548	30.54	TILGTMPAFEVSLQALQK
						1033.6	2	0.1713	75.4	FDHTNSLNIAGLSLDFSSK
						719.839	3	0.3655	80.81	HSITNPLAVLCEFISQSIK
						754.953	3	0.6028	38.13	LPYTIITTPPLKDFSLWEK
						1223.95	2	-0.3346	85.68	TIDQMLNSELQWPVPDIYLR	Oxidation (M)
						1233.72	2	0.0507	64.33	IADFELPTIIVPEQTIEIPSIK
						1265.05	2	-0.1342	87.1	NSLFFSAQPFEITASTNNEGNLK
						845.019	3	0.7838	34.12	EFNLQNMGLPDFHIPENLFLK	Oxidation (M)
						1097.44	3	0.7626	128.47	LNTDIAGLASAIDMSTNYNSDSLHFSNVFR	Oxidation (M)
33	A0A087WT59	Transthyretin OS=Homo sapiens GN=TTR PE=1 SV=1	553	20361	7	763.294	1	-0.0903	20.69	CPLMVK	Oxidation (M)
						697.513	2	-0.604	62.98	AADDTWEPFASGK
						762.025	2	0.3248	86.57	KAADDTWEPFASGK
						1180.49	2	-0.2662	85.03	YTIAALLSPYSYSTTAVVTNPK
						819.037	3	-0.055	25.02	TSESGELHGLTTEEEFVEGIYK
						1244.81	2	-0.674	76.64	YTIAALLSPYSYSTTAVVTNPKE
						1047.74	3	0.7028	71.9	TSESGELHGLTTEEEFVEGIYKVEIDTK
34	E9PIT3	Prothrombin OS=Homo sapiens GN=F2 PE=1 SV=1	551	66792	9	807.133	1	-0.2549	29.94	VIDQFGE
						781.353	2	-0.029	55.08	TATSEYQTFFNPR
						942.611	2	0.318	30	TFGSGEADCGLRPLFEK
						985.128	2	0.3586	100.39	LAACLEGNCAEGLGTNYR
						997.967	2	-0.1215	38.2	LAVTTHGLPCLAWASAQAK
						1036.41	2	0.8272	66.09	SEGSSVNLSPPLEQCVPDR
						1078.08	2	0.2124	99.46	NPDSSTTGPWCYTTDPTVR
						1116.72	2	0.1752	111.07	GQPSVLQVVNLPIVERPVCK
						816.961	3	0.7252	68.39	RQECSIPVCGQDQVTVAMTPR	Oxidation (M)
35	Q6ZVX0	cDNA FLJ41981 fis, clone SMINT2011888, highly similar to Protein Tro alpha1 H,myeloma OS=Homo sapiens PE=2 SV=1	491	53810	9	601.34	1	-0.0267	29.66	DVLVR
						623.328	1	-0.0231	23.24	FTISR
						940.381	1	-0.1033	21.86	SAVQGPPER
						659.942	2	0.3028	47.03	AEDTAVYYCAR
						757.033	2	0.3629	73.7	DASGATFTWTPSSGK
						918.345	2	-0.2666	41.45	QEPSQGTTTFAVTSILR
						779.906	3	0.5672	34.83	KGDTFSCMVGHEALPLAFTQK
						1066.45	3	0.869	44.75	NFPPSQDASGDLYTTSSQLTLPATQCPDGK
						1192.05	3	0.2498	123.07	SGNTFRPEVHLLPPPSEELALNELVTLTCLAR
36	P02790	Hemopexin OS=Homo sapiens GN=HPX PE=1 SV=2	482	52385	8	571.843	2	0.0479	45.97	QGHNSVFLIK
						742.791	2	-0.1135	64.8	EWFWDLATGTMK
						748.148	2	-0.3891	31.25	YYCFQGNQFLR
						857.027	2	0.2775	101.37	GECQAEGVLFFQGDR
						613.334	3	0.0999	47.57	SGAQATWTELPWPHEK
						1183.02	2	0.8648	84.46	LLQDEFPGIPSPLDAAVECHR
						1249.53	2	-0.1758	90.76	EVGTPHGIILDSVDAAFICPGSSR
						1094.56	3	-0.8413	81.16	SLGPNSCSANGPGLYLIHGPNLYCYSDVEK
37	B2RMS9	Inter-alpha (Globulin) inhibitor H4 (Plasma Kallikrein-sensitive glycoprotein) OS=Homo sapiens GN=ITIH4 PE=2 SV=1	459	103526	10	877.219	1	-0.2255	29.31	GSEMVVAGK
						500.394	2	0.2218	68.67	LALDNGGLAR
						524.587	2	0.5221	58.93	LGVYELLLK
						572.753	2	-0.1215	60.48	GPDVLTATVSGK
						611.286	2	-0.0898	48.39	ETLFSVMPGLK
						654.401	2	0.1355	94.19	AEAQAQYSAAVAK
						854.086	2	0.3218	82.93	ANTVQEATFQMELPK
						647.538	3	0.5489	38.48	NPLVWVHASPEHVVVTR
						805.642	3	-0.2673	56.83	QGPVNLLSDPEQGVEVTGQYER
						987.987	3	0.4157	33.91	LWAYLTIQQLLEQTVSASDADQQALR
38	P27169	Serum paraoxonase/arylesterase 1 OS=Homo sapiens GN=PON1 PE=1 SV=3	453	39877	8	768.131	1	-0.2288	22.56	ALYCEL
						947.228	1	-0.23	32.63	SFNPNSPGK
						592.763	2	-0.1331	23.88	IQNILTEEPK
						660.518	2	0.2922	48.83	YVYIAELLAHK
						820.369	2	0.8778	28.59	EVQPVELPNCNLVK
						942.528	2	0.1322	85.74	IFFYDSENPPASEVLR
						975.601	2	0.2336	110.26	VVAEGFDFANGINISPDGK
						1231.14	2	0.9957	75.19	GIETGSEDLEILPNGLAFISSGLK
39	D3DNU8	Kininogen 1, isoform CRA_a OS=Homo sapiens GN=KNG1 PE=4 SV=1	438	48906	10	626.191	2	-0.2142	34.64	TVGSDTFYSFK
						661.542	2	0.4233	73.22	AATGECTATVGKR
						692.481	2	0.2928	70.17	ENFLFLTPDCK
						757.535	2	-0.5961	28.19	TWQDCEYKDAAK
						800.41	2	0.0648	77.57	IASFSQNCDIYPGK
						938.278	2	0.6714	52.21	YNSQNQSNNQFVLYR
						983.477	2	0.9457	60.57	IYPTVNCQPLGMISLMK
						1054.03	2	0.0446	92.89	LGQSLDCNAEVYVVPWEK
						1069.93	2	-0.2263	75.39	DIPTNSPELEETLTHTITK
						838.179	3	0.3055	59.52	IASFSQNCDIYPGKDFVQPPTK
40	A0A087WYJ9	Immunoglobulin heavy constant mu OS=Homo sapiens GN=IGHM PE=1 SV=2	438	50036	9	515.679	2	0.7669	36.9	QIQVSWLR
						625.536	2	0.4282	73.82	LICQATGFSPR
						809.875	2	0.9357	66.77	QVGSGVTTDQVQAEAK
						819.034	2	-0.8705	31.77	VFAIPPSFASIFLTK
						858.718	2	-0.4347	29.18	FTCTVTHTDLPSPLK
						887.957	2	0.8936	42.51	GVALHRPDVYLLPPAR
						1372.44	2	0.5527	82.55	ESATITCLVTGFSPADVFVQWMQR
						926.122	3	-0.0143	113.35	YAATSQVLLPSKDVMQGTDEHVVCK
						1242.22	3	0.9136	66.13	YFAHSILTVSEEEWNTGETYTCVVAHEALPNR
41	C9JB55	Serotransferrin (Fragment) OS=Homo sapiens GN=TF PE=1 SV=8	435	8099	5	499.248	2	0.0121	56.76	ASYLDCIR
						563.082	2	-0.4155	20.97	KASYLDCIR
						1415.25	1	-0.4734	56.14	SVIPSDGPSVACVK
						558.973	3	0.0495	51.18	MKSVIPSDGPSVACVK
						1318.61	3	-0.1933	43.71	AIAANEADAVTLDAGLVYDAYLAPNNLKPVVAEFYGSK
42	V9HWF6	Alpha-1-acid glycoprotein OS=Homo sapiens GN=HEL-S-153w PE=2 SV=1	408	23725	5	580.644	2	-0.3088	53.37	WFYIASAFR
						620.702	2	-0.2233	46.28	SDVVYTDWKK
						723.413	2	0.1579	65.87	TYMLAFDVNDEK
						855.117	2	0.3725	72.19	NWGLSVYADKPETTK
						871.814	2	-0.184	50.05	EQLGEFYEALDCLR
43	Q86TT1	Full-length cDNA clone CS0DD006YL02 of Neuroblastoma of Homo sapiens (human) OS=Homo sapiens PE=2 SV=1	392	41817	9	515.679	2	0.7669	36.9	QIQVSWLR
						625.536	2	0.4282	73.82	LICQATGFSPR
						809.875	2	0.9357	66.77	QVGSGVTTDQVQAEAK
						819.034	2	-0.8705	31.77	VFAIPPSFASIFLTK
						824.164	2	0.6278	75.17	ESDWLSQSMFTCR
						858.718	2	-0.4347	29.18	FTCTVTHTDLPSPLK
						887.957	2	0.8936	42.51	GVALHRPDVYLLPPAR
						1372.44	2	0.5527	82.55	ESATITCLVTGFSPADVFVQWMQR
						1242.22	3	0.9136	66.13	YFAHSILTVSEEEWNTGETYTCVVAHEALPNR
44	A0A024R462	Fibronectin 1, isoform CRA_n OS=Homo sapiens GN=FN1 PE=4 SV=1	375	262641	8	414.912	2	0.3232	25.29	TIKPDVR
						611.396	2	0.265	47.6	TFYSCTTEGR
						731.572	2	0.3464	105.26	VPGTSTSATLTGLTR
						896.761	2	0.6994	82.36	TYLGNALVCTCYGGSR
						963.822	2	-0.4076	111.37	FLATTPNSLLVSWQPPR
						997.622	2	0.2455	135.81	NTFAEVTGLSPGVTYYFK
						973.566	3	0.252	59.45	TGLDSPTGIDFSDITANSFTVHWIAPR
						1015.15	3	0.8508	76.63	VVTPLSPPTNLHLEANPDTGVLTVSWER
45	Q9UL78	Myosin-reactive immunoglobulin light chain variable region (Fragment) OS=Homo sapiens PE=2 SV=1	374	11810	2	816.756	2	-0.2812	79.26	FSGSGSGTDFTLTISR
						942.524	2	0.0343	97	EIVLTQSPGTLSLSPGER
46	P04220	Ig mu heavy chain disease protein OS=Homo sapiens PE=1 SV=1	334	43543	7	625.536	2	0.4282	73.82	LICQATGFSPR
						810.105	2	-0.5732	31.92	QVGSGVTTDEVEAEAK
						819.034	2	-0.8705	31.77	VFAIPPSFASIFLTK
						858.718	2	-0.4347	29.18	FTCTVTHTDLPSPLK
						887.957	2	0.8936	42.51	GVALHRPDVYLLPPAR
						1372.44	2	0.5527	82.55	ESATITCLVTGFSPADVFVQWMQR
						1242.22	3	0.9136	66.13	YFAHSILTVSEEEWNTGETYTCVVAHEALPNR
47	S6BGD4	IgG H chain OS=Homo sapiens PE=2 SV=1	320	25228	3	1186.21	1	-0.433	49.92	GPSVFPLAPSSK
						1321.25	1	-0.43	27.86	STSGGTAALGCLVK
						774.298	2	-0.1262	95.21	SVTAADTAVYYCAR
48	A2KBC2	Anti-(ED-B) scFV (Fragment) OS=Homo sapiens PE=2 SV=1	304	25405	4	623.328	1	-0.0231	23.24	FTISR
						645.961	2	0.347	73.71	AEDTAVYYCAK
						676.926	2	0.1452	65.31	NTLYLQMNSLR
						816.756	2	-0.2812	79.26	FSGSGSGTDFTLTISR
49	E9KL23	Epididymis secretory sperm binding protein Li 44a OS=Homo sapiens GN=SERPINA1 PE=2 SV=1	303	46878	6	821.15	2	-0.5706	47.47	ITPNLAEFAFSLYR
						594.118	3	0.5705	23.11	TDTSHHDQDHPTFNK
						602.099	3	0.3222	36.57	LQHLENELTHDIITK
						917.642	2	0.3535	94.01	VFSNGADLSGVTEEAPLK
						946.541	2	0.2189	99.1	DTEEEDFHVDQVTTVK
						1287.64	2	-0.0609	113.52	TLNQPDSQLQLTTGNGLFLSEGLK
50	P0DOX2	Immunoglobulin alpha-2 heavy chain OS=Homo sapiens PE=1 SV=1	296	49817	7	601.34	1	-0.0267	29.66	DVLVR
						623.328	1	-0.0231	23.24	FTISR
						659.942	2	0.3028	47.03	AEDTAVYYCAR
						670.491	2	0.3083	41.66	DTVYLQMNSLR
						757.033	2	0.3629	73.7	DASGATFTWTPSSGK
						1066.45	3	0.869	44.75	NFPPSQDASGDLYTTSSQLTLPATQCPDGK
						1192.05	3	0.2498	123.07	SGNTFRPEVHLLPPPSEELALNELVTLTCLAR
51	B4E1Z4	cDNA FLJ55673, highly similar to Complement factor B (EC 3.4.21.47) OS=Homo sapiens PE=1 SV=1	294	143191	13	450.469	2	0.3628	48.06	ISVIRPSK
						564.571	2	0.6336	21.44	DAQYAPGYDK
						590.529	2	0.4242	53.63	ALFVSEEEKK
						638.635	2	0.5999	48.88	YGLVTYATYPK
						638.7	2	0.786	22.12	SSGQWQTPGATR
						651.271	2	-0.1163	52.09	LPPTTTCQQQK
						653.846	2	0.0322	61.88	EKLQDEDLGFL
						683.684	2	-0.2445	66.62	LEDSVTYHCSR
						754.992	2	0.2899	80.86	VSEADSSNADWVTK
						922.204	2	0.4854	26.46	EAGIPEFYDYDVALIK
						1062.09	2	0.141	52.5	YGQTIRPICLPCTEGTTR
						884.809	3	0.219	34.37	WSGQTAICDNGAGYCSNPGIPIGTR
						939.457	3	0.9791	48.26	LLQEGQALEYVCPSGFYPYPVQTR
52	S6BGF5	IgG H chain OS=Homo sapiens PE=2 SV=1	281	25869	5	576.014	2	0.3896	69.41	GTLVTVSSASTK
						644.257	2	-0.1448	52.05	GPSVFPLAPCSR
						660.446	2	-0.6682	52.55	SDDTAVYYCAR
						1423.35	1	-0.3646	26.55	STSESTAALGCLVK
						833.082	2	0.3871	56.3	TYTCNVDHKPSNTK
53	B2R8I2	cDNA, FLJ93914, highly similar to Homo sapiens histidine-rich glycoprotein (HRG), mRNA OS=Homo sapiens PE=2 SV=1	279	60501	5	644.071	2	0.4468	56.05	RPSEIVIGQCK
						761.129	2	0.5858	24	YKEENDDFASFR
						841.604	2	-0.5898	107.09	DSPVLIDFFEDTER
						912.852	2	-0.1943	106.85	ADLFYDVEALDLESPK
						783.345	3	-0.1493	28.54	HPLKPDIQPFPQSVSESCPGK
54	A0A0S2Z3D5	Apolipoprotein E isoform 1 (Fragment) OS=Homo sapiens GN=APOE PE=2 SV=1	279	36246	4	474.9	2	0.2658	53.06	LAVYQAGAR
						484.918	2	0.2773	43.48	LGPLVEQGR
						749.607	2	0.4051	71.01	AATVGSLAGQPLQER
						810.945	2	0.0857	112.5	VQAAVGTSAAPVPSDNH
55	A0A0A0MS51	Gelsolin OS=Homo sapiens GN=GSN PE=1 SV=1	278	82759	2	882.382	1	-0.0743	26.56	TASDFITK
						1136.5	2	-0.0985	65.74	AQPVQVAEGSEPDGFWEALGGK
56	B0ZBE2	Angiotensinogen (Serpin peptidase inhibitor, clade A, member 8) OS=Homo sapiens GN=AGT PE=3 SV=1	235	53406	4	772.178	1	-0.2423	23.96	VANPLSTA
						634.657	2	-0.4512	52.52	ALQDQLVLVAAK
						862.428	2	0.8267	106.39	VLSALQAVQGLLVAQGR
						949.187	2	-0.7233	22.64	QPFVQGLALYTPVVLPR
57	A0A140VK00	Testicular tissue protein Li 227 OS=Homo sapiens PE=2 SV=1	222	34465	7	630.191	1	-0.1659	24.23	NILDR
						564.249	2	-0.0793	32.21	AGEVQEPELR
						704.727	2	-0.2883	59.59	YSLTYIYTGLSK
						726.208	2	-0.2753	74.87	AYLEEECPATLR
						859.121	2	-0.5403	50.23	YYYDGKDYIEFNK
						592.721	3	0.2566	40.41	QDPPSVVVTSHQAPGEK
						891.957	2	-0.0359	44.91	EIPAWVPFDPAAQITK
58	V9GYG9	Apolipoprotein A-II (Fragment) OS=Homo sapiens GN=APOA2 PE=1 SV=1	216	10757	2	579.218	2	0.7362	44.41	SKEQLTPLIK
						1175.65	2	0.1981	117.13	EPCVESLVSQYFQTVTDYGK
59	Q5UGI6	Serine/cysteine proteinase inhibitor clade G member 1 splice variant 2 (Fragment) OS=Homo sapiens GN=SERPING1 PE=2 SV=1	212	37378	7	910.281	1	-0.182	23.58	TLYSSSPR
						559.001	2	0.4054	31.09	LLDSLPSDTR
						1185.39	1	-0.3086	20.86	FQPTLLTLPR
						632.984	2	0.2821	56.1	TNLESILSYPK
						780.91	2	0.9543	36.31	KYPVAHFIDQTLK
						797.665	2	0.5402	92.32	LEDMEQALSPSVFK
						914.101	2	0.2182	52.29	GVTSVSQIFHSPDLAIR
60	C9JF17	Apolipoprotein D (Fragment) OS=Homo sapiens GN=APOD PE=1 SV=1	194	24541	4	615.902	2	0.1276	30.6	NILTSNNIDVK
						646.732	2	-0.1405	82.74	MTVTDQVNCPK
						712.146	2	-0.4587	27.45	NPNLPPETVDSLK
						829.521	2	0.2716	78.41	CPNPPVQENFDVNK
61	P19652	Alpha-1-acid glycoprotein 2 OS=Homo sapiens GN=ORM2 PE=1 SV=2	183	23873	2	580.644	2	-0.3088	53.37	WFYIASAFR
						1056.97	2	-0.0417	91.77	EQLGEFYEALDCLCIPR
62	P43652	Afamin OS=Homo sapiens GN=AFM PE=1 SV=1	178	70963	8	830.152	1	-0.2521	27.33	AFSSYQK
						527.993	2	0.3899	56.2	LPNNVLQEK
						564.056	2	0.6001	22.85	DADPDTFFAK
						574.142	2	0.7116	60.12	ICAMEGLPQK
						657.705	2	-0.1893	68.74	TINPAVDHCCK
						692.891	2	0.1941	70.74	FTDSENVCQER
						811.982	2	0.2574	86.4	AESPEVCFNEESPK
						944.467	2	-0.0097	57.1	SDVGFLPPFPTLDPEEK
63	A2NB45	Cold agglutinin FS-1 L-chain (Fragment) OS=Homo sapiens PE=2 SV=1	177	12494	2	652.099	2	-0.4263	75.57	FSGSGSGTDFTLK
						1278.21	2	0.1351	84.83	DIVMTQSPLSLPVTPGEPASISCR
64	P06727	Apolipoprotein A-IV OS=Homo sapiens GN=APOA4 PE=1 SV=3	146	45371	7	608.271	2	-0.1162	66.63	ALVQQMEQLR
						618.61	2	0.538	47.78	LLPHANEVSQK
						659.997	2	-0.6764	23.65	DKVNSFFSTFK
						675.875	2	0.0898	39.86	SLAPYAQDTQEK
						780.011	2	0.2108	68.49	LNHQLEGLTFQMK
						665.594	3	0.7732	49.59	ENADSLQASLRPHADELK
						1179.99	3	0.2475	29.04	TLSLPELEQQQEQQQEQQQEQVQMLAPLES
65	Q5T985	Inter-alpha-trypsin inhibitor heavy chain H2 OS=Homo sapiens GN=ITIH2 PE=1 SV=1	138	105606	7	829.26	1	-0.2179	23.99	SLAPTAAAK
						479.728	2	0.012	22.25	HADPDFTR
						620.107	2	0.5827	82.17	LSNENHGIAQR
						490.477	3	0.6147	28.29	AHVSFKPTVAQQR
						494.88	3	0.8662	30.06	IYGNQDTSSQLKK
						1061.99	2	0.8511	96.08	VVNNSPQPQNVVFDVQIPK
						747.838	3	0.3667	41.61	FLHVPDTFEGHFDGVPVISK
66	P02760	Protein AMBP OS=Homo sapiens GN=AMBP PE=1 SV=1	134	39886	3	705.379	2	0.989	86.46	AFIQLWAFDAVK
						854.899	2	0.043	52.88	EYCGVPGDGDEELLR
						960.516	2	0.0726	79.77	GECVPGEQEPEPILIPR
67	Q5U7I5	Transthyretin OS=Pan troglodytes GN=TTR PE=2 SV=1	112	15976	7	763.294	1	-0.0903	20.69	CPLMVK	Oxidation (M)
						704.722	2	-0.2006	45.4	AADETWEPFASGK
						769.037	2	0.3336	48.52	KAADETWEPFASGK
						1180.49	2	0.6927	47.27	YTIAALLSPYSYSTTAVVTIPK
						819.037	3	-0.055	25.02	TSESGELHGLTTEEEFVEGIYK
						1244.81	2	0.2849	41.29	YTIAALLSPYSYSTTAVVTIPKE
						1047.74	3	0.7028	71.9	TSESGELHGLTTEEEFVEGIYKVEIDTK
68	P08697	Alpha-2-antiplasmin OS=Homo sapiens GN=SERPINF2 PE=1 SV=3	109	54873	4	603.463	2	0.2918	22.56	NKFDPSLTQR
						656.824	2	-0.0444	59.43	LGNQEPGGQTALK
						786.976	2	0.1784	86.67	QEDDLANINQWVK
						956.012	3	0.5181	50.01	GFPIKEDFLEQSEQLFGAKPVSLTGK
69	Q8TDB0	Apolipoprotein A-1 A175P variant (Fragment) OS=Homo sapiens PE=4 SV=1	106	5604	2	710.495	1	0.1002	31.15	HVDALR
						651	2	-0.6552	34.7	THLAPYSDELR
70	P10909	Clusterin OS=Homo sapiens GN=CLU PE=1 SV=1	106	53031	3	644.958	2	0.2711	51.06	ELDESLQVAER
						697.424	2	0.1449	80.47	ASSIIDELFQDR
						937.671	2	0.3442	63.17	LFDSDPITVTVPVEVSR
71	V9HWP0	Pentaxin OS=Homo sapiens GN=HEL-S-92n PE=2 SV=1	102	25485	2	584.033	2	0.4753	57.62	QGYFVEAQPK
						697.244	2	-0.215	74.21	IVLGQEQDSYGGK
72	A0A120HF66	IBM-A1 heavy chain variable region (Fragment) OS=Homo sapiens PE=2 SV=1	101	13754	2	623.328	1	-0.0231	23.24	FTISR
						813.163	2	0.4533	101.17	EVQLVESGGGLVQPGR
73	A0A068LKP9	Ig heavy chain variable region (Fragment) OS=Homo sapiens PE=2 SV=1	93	13182	2	475.118	2	-0.2917	39.42	VTISVDTSK
						874.201	2	-0.4376	92.71	LSSVTAADTAVYYCAR
74	A0A024R1G8	Apolipoprotein L, 1, isoform CRA_b OS=Homo sapiens GN=APOL1 PE=4 SV=1	89	45958	4	929.154	1	-0.3403	44.02	ILQADQEL
						553.447	2	0.2873	36.39	LNILNNNYK
						645.7	2	-0.2426	36.18	VNEPSILEMSR	Oxidation (M)
						815.998	2	0.1962	94.52	VTEPISAESGEQVER
75	B7Z539	cDNA FLJ56954, highly similar to Inter-alpha-trypsin inhibitor heavy chain H1 OS=Homo sapiens PE=2 SV=1	89	72416	3	839.043	2	0.2185	33.01	GFSLDEATNLNGGLLR
						1002.44	2	-0.1453	49.68	GSLVQASEANLQAAQDFVR
						1079.09	2	0.101	89.12	ILGDMQPGDYFDLVLFGTR
76	A0A096LPE2	SAA2-SAA4 readthrough OS=Homo sapiens GN=SAA2-SAA4 PE=4 SV=1	83	23510	2	422.043	2	0.6266	56.74	GPGGVWAAK
						574.997	2	0.4496	53.85	EALQGVGDMGR	Oxidation (M)
77	A0A024R035	Complement component 9, isoform CRA_a OS=Homo sapiens GN=C9 PE=4 SV=1	81	64645	4	577.422	2	0.2806	61.18	FEGIACEISK
						762.452	2	0.1957	36.19	TEHYEEQIEAFK
						789.127	2	0.3994	22.78	RPWNVASLIYETK
						983.15	3	0.3496	62.58	QCVPTEPCEDAEDDCGNDFQCSTGR
78	Q5VY30	Retinol binding protein 4, plasma, isoform CRA_b OS=Homo sapiens GN=RBP4 PE=1 SV=2	75	23301	3	581.447	2	0.3475	46.76	FSGTWYAMAK
						583.548	2	0.5035	48.86	DPNGLPPEAQK
						589.322	2	0.1024	63.64	FSGTWYAMAK	Oxidation (M)
						435.434	3	0.6665	25.23	LIVHNGYCDGR
79	A2MYD4	V2-7 protein (Fragment) OS=Homo sapiens GN=V2-7 PE=4 SV=1	73	10460	2	531.444	2	0.3513	30.26	ITCSGDALPK
						1002.55	2	0.0805	73.16	SYELTQPPSVSVSPGQTAR
80	P01031	Complement C5 OS=Homo sapiens GN=C5 PE=1 SV=4	65	189897	2	626.451	2	0.2437	41.88	IVACASYKPSR
						680.479	2	0.1872	66.6	FQNSAILTIQPK
81	Q03591	Complement factor H-related protein 1 OS=Homo sapiens GN=CFHR1 PE=1 SV=2	62	38766	2	753.605	2	0.5093	62.08	ITCTEEGWSPTPK
						733.202	3	0.5235	28.21	STDTSCVNPPTVQNAHILSR
82	B4E1D8	cDNA FLJ51597, highly similar to C4b-binding protein alpha chain OS=Homo sapiens PE=2 SV=1	57	62362	2	791.796	2	0.874	56.61	FSAICQGDGTWSPR
						854.05	2	0.2244	38.77	GVGWSHPLPQCEIVK
83	B1AHL2	Fibulin-1 OS=Homo sapiens GN=FBLN1 PE=1 SV=1	54	82439	2	589.526	2	-0.5024	22.69	TGYYFDGISR
						655.883	2	0.2293	54.27	MCVDVNECQR

## Sheet: 10%PLGA-MWCNTs-DAAO
Supplementary Table 6: Identified Human Plasma Proteins interacted with 10%PLGA-MWCNTs-DAAO
Prot. Number	Accession Number	Protein Name	Mascot Score	Mr	N° peptides	m/z	z	Peptide error	Pep. Score	Peptide sequence	Peptide Modification
1	Q6MZV7	Putative uncharacterized protein DKFZp686C11235 OS=Homo sapiens GN=DKFZp686C11235 PE=2 SV=1	6219	52829	14	593.341	2	-0.973	28.83	GPSVFPLAPSSK
						643.494	2	-0.6937	53.49	EPQVYTLPPSR
						661.068	2	-0.5496	120.06	STSGGTAALGCLVK
						670.029	2	0.3664	64.21	NSLYLQMNSLR
						839.119	2	-0.571	26.08	FNWYVDGVEVHNAK
						904.224	2	-0.565	78.9	VVSVLTVLHQDWLNGK
						936.991	2	-0.9474	25.69	TTPPVLDSDGSFFLYSK
						952.501	2	-0.947	55.43	EPQVYTLPPSREEMTK
						1069.61	2	-0.8126	86.8	TPEVTCVVVDVSHEDPEVK
						830.461	3	0.0599	43.7	GPSVFPLAPSSKSTSGGTAALGCLVK
						1272.18	2	-0.7814	87.87	GFYPSDIAVEWESNGQPENNYK
						934.232	3	-0.5862	20.2	WQQGNVFSCSVMHEALHNHYTQK
						948.636	3	-0.5634	28.97	THTCPPCPAPELLGGPSVFLFPPKPK
						1112.21	3	-0.0367	61.06	SCDKTHTCPPCPAPELLGGPSVFLFPPKPK
2	Q6MZQ6	Putative uncharacterized protein DKFZp686G11190 OS=Homo sapiens GN=DKFZp686G11190 PE=2 SV=1	6123	52694	13	593.341	2	-0.973	28.83	GPSVFPLAPSSK
						608.711	2	-0.1641	78.71	LSCAASGFTFR
						643.494	2	-0.6937	53.49	EPQVYTLPPSR
						661.068	2	-0.5496	120.06	STSGGTAALGCLVK
						839.119	2	-0.571	26.08	FNWYVDGVEVHNAK
						904.224	2	-0.565	78.9	VVSVLTVLHQDWLNGK
						936.991	2	-0.9474	25.69	TTPPVLDSDGSFFLYSK
						1069.61	2	-0.8126	86.8	TPEVTCVVVDVSHEDPEVK
						830.461	3	0.0599	43.7	GPSVFPLAPSSKSTSGGTAALGCLVK
						1272.18	2	-0.7814	87.87	GFYPSDIAVEWESNGQPENNYK
						935.219	3	0.3968	40.71	WQQGNVFSCSVMHEGLHNHYTQK	Oxidation (M)
						948.636	3	-0.5634	28.97	THTCPPCPAPELLGGPSVFLFPPKPK
						1112.21	3	-0.0367	61.06	SCDKTHTCPPCPAPELLGGPSVFLFPPKPK
3	Q6PIL8	IGK@ protein OS=Homo sapiens GN=IGK@ PE=1 SV=1	4934	26103	10	751.599	2	-0.5677	74.44	DSTYSLSSTLTLSK
						816.886	2	-0.0225	101.29	FSGSGSGTDFTLTISR
						898.969	2	-0.965	45.85	SGTASVVCLLNNFYPR
						938.423	2	-0.0873	23.68	VYACEVTHQGLSSPVTK
						973.158	2	-0.7191	40.34	TVAAPSVFIFPPSDEQLK
						1051.62	2	0.109	77.75	RTVAAPSVFIFPPSDEQLK
						1068.46	2	-0.0585	112.97	VDNALQSGNSQESVTEQDSK
						714.518	3	0.4588	55.14	HKVYACEVTHQGLSSPVTK
						1206.93	3	-0.9487	29.69	VDNALQSGNSQESVTEQDSKDSTYSLSSTLTLSK
						1242.61	3	0.9231	52.42	TVAAPSVFIFPPSDEQLKSGTASVVCLLNNFYPR
4	A0A0K0K1H8	Epididymis secretory sperm binding protein Li 71p OS=Homo sapiens GN=HEL-S-71p PE=2 SV=1	4900	79310	29	964.448	1	-0.084	47.79	APNHAVVTR
						499.259	2	0.0342	59.17	ASYLDCIR
						500.789	2	0.0716	23.15	YLGEEYVK
						563.33	2	0.081	45.14	KASYLDCIR
						583.334	2	-0.9314	27.44	HQTVPQNTGGK
						606.367	2	0.1804	22.59	DSGFQMNQLR	Oxidation (M)
						637.072	2	-0.5175	45.83	HSTIFENLANK
						641.121	2	0.6778	55.19	CDEWSVNSVGK
						642.214	2	-0.1492	63.37	EGYYGYTGAFR
						659.398	2	0.1986	47.5	WCAVSEHEATK
						739.448	2	-0.8453	66.89	MYLGYEYVTAIR
						746.284	2	-0.1992	37.62	SKEFQLFSSPHGK
						747.955	2	0.1731	75.63	MYLGYEYVTAIR	Oxidation (M)
						761.364	2	-0.0163	81.86	LKCDEWSVNSVGK
						766.359	2	0.0235	89.26	CSTSSLLEACTFR
						783.412	2	0.0168	37.39	DLLFRDDTVCLAK
						789.04	2	-0.7407	24.29	TAGWNIPMGLLYNK
						789.24	2	-0.1843	114.19	FDEFFSEGCAPGSK
						789.253	2	-0.3161	23.08	TAGWNIPMGLLYNK
						789.269	2	-0.1271	89.55	FDEFFSEGCAPGSK
						789.315	2	-0.1926	24.61	TAGWNIPMGLLYNK
						789.409	2	0.1536	94.34	FDEFFSEGCAPGSK
						789.421	2	0.0196	63.43	TAGWNIPMGLLYNK
						789.448	2	0.2311	104.21	FDEFFSEGCAPGSK
						789.527	2	0.2331	67.49	TAGWNIPMGLLYNK
						789.602	2	0.5394	21.7	FDEFFSEGCAPGSK
						789.666	2	0.5097	25.46	TAGWNIPMGLLYNK
						789.829	2	0.993	103.83	FDEFFSEGCAPGSK
						789.874	2	0.9267	51.51	TAGWNIPMGLLYNK
						529.471	3	-0.3764	40.06	KPVEEYANCHLAR
						797.536	2	0.2554	65.81	TAGWNIPMGLLYNK	Oxidation (M)
						815.514	2	0.2055	70.35	EDPQTFYYAVAVVK
						830.531	2	0.2711	45.87	KCSTSSLLEACTFR
						564.231	3	0.829	26.37	DCHLAQVPSHTVVAR
						853.501	2	-0.7708	107.96	LCMGSGLNLCEPNNK
						941.399	2	-0.0858	88.4	ADRDQYELLCLDNTR
						977.084	2	0.2223	92.53	NLNEKDYELLCLDGTR
						1036.46	2	-0.0248	103.19	SDNCEDTPEAGYFAVAVVK
						1079.88	2	-0.2698	74.6	IMNGEADAMSLDGGFVYIAGK
						724.301	3	-0.2083	26.17	SAGWNIPIGLLYCDLPEPR
						1087.95	2	-0.1144	79.99	IMNGEADAMSLDGGFVYIAGK	Oxidation (M)
						850.389	3	-0.1407	76.15	KPVDEYKDCHLAQVPSHTVVAR
						991.433	3	0.968	70.28	LCMGSGLNLCEPNNKEGYYGYTGAFR
5	Q0KKI6	Immunoblobulin light chain (Fragment) OS=Homo sapiens PE=1 SV=1	4773	24300	10	652.567	2	0.51	50.43	FSGSGSGTDFTLK
						751.599	2	-0.5677	74.44	DSTYSLSSTLTLSK
						898.969	2	-0.965	45.85	SGTASVVCLLNNFYPR
						938.423	2	-0.0873	23.68	VYACEVTHQGLSSPVTK
						973.158	2	-0.7191	40.34	TVAAPSVFIFPPSDEQLK
						1051.62	2	0.109	77.75	RTVAAPSVFIFPPSDEQLK
						1068.46	2	-0.0585	112.97	VDNALQSGNSQESVTEQDSK
						714.518	3	0.4588	55.14	HKVYACEVTHQGLSSPVTK
						1206.93	3	-0.9487	29.69	VDNALQSGNSQESVTEQDSKDSTYSLSSTLTLSK
						1242.61	3	0.9231	52.42	TVAAPSVFIFPPSDEQLKSGTASVVCLLNNFYPR
6	Q6P5S8	IGK@ protein OS=Homo sapiens GN=IGK@ PE=1 SV=1	4762	26042	10	490.467	2	0.3698	46.64	LLIYGASSR
						751.599	2	-0.5677	74.44	DSTYSLSSTLTLSK
						898.969	2	-0.965	45.85	SGTASVVCLLNNFYPR
						938.423	2	-0.0873	23.68	VYACEVTHQGLSSPVTK
						973.158	2	-0.7191	40.34	TVAAPSVFIFPPSDEQLK
						1051.62	2	0.109	77.75	RTVAAPSVFIFPPSDEQLK
						1068.46	2	-0.0585	112.97	VDNALQSGNSQESVTEQDSK
						714.518	3	0.4588	55.14	HKVYACEVTHQGLSSPVTK
						1206.93	3	-0.9487	29.69	VDNALQSGNSQESVTEQDSKDSTYSLSSTLTLSK
						1242.61	3	0.9231	52.42	TVAAPSVFIFPPSDEQLKSGTASVVCLLNNFYPR
7	P01023	Alpha-2-macroglobulin OS=Homo sapiens GN=A2M PE=1 SV=3	4571	164613	41	634.257	1	-0.135	25.75	VFQLK
						724.247	1	-0.1879	29.98	GVPIPNK
						524.039	2	0.4833	67.98	FEVQVTVPK
						1084.24	1	-0.3781	33.6	GHFSISIPVK
						560.705	2	-0.2333	46.45	SIYKPGQTVK
						574.919	2	0.2097	49.15	QGIPFFGQVR
						630.679	2	0.7786	67.96	VGFYESDVMGR
						636.678	2	-0.3235	67.45	VTAAPQSVCALR
						1338.31	1	-0.3408	43.26	NALFCLESAWK
						724.984	2	0.3169	67.86	DMYSFLEDMGLK
						746.163	2	-0.4773	86.86	NQGNTWLTAFVLK
						756.209	2	-0.3596	21.07	AAQVTIQSSGTFSSK
						773.549	2	0.2879	45.53	LVHVEEPHTETVR
						778.139	2	0.4886	74.42	VTGEGCVYLQTSLK
						783.158	2	-0.5231	91.58	ALLAYAFALAGNQDK
						1604.26	1	-0.5848	64.24	IAQWQSFQLEGGLK
						809.591	2	0.3258	89.37	TEVSSNHVLIYLDK
						836.763	2	-0.3393	66.51	TEHPFTVEEFVLPK
						849.576	2	0.303	20.06	SSSNEEVMFLTVQVK
						890.603	2	0.1888	53.92	DTVIKPLLVEPEGLEK
						923.054	2	0.0631	67.28	LLIYAVLPTGDVIGDSAK
						925.034	2	0.1796	98.12	QFSFPLSSEPFQGSYK
						942.361	2	-0.3338	50.27	VSVQLEASPAFLAVPVEK
						637.038	3	0.9956	34.76	KDTVIKPLLVEPEGLEK
						1022.57	2	-0.9331	23.05	AFQPFFVELTMPYSVIR
						1022.67	2	-0.7639	53.59	LLLQQVSLPELPGEYSMK
						1030.97	2	-0.1209	70.63	AFQPFFVELTMPYSVIR	Oxidation (M)
						1031.01	2	-0.0716	66.37	LLLQQVSLPELPGEYSMK	Oxidation (M)
						1041.56	2	-0.8937	96.85	AGAFCLSEDAGLGISSTASLR
						1055.1	2	-0.876	72.25	LHTEAQIQEEGTVVELTGR
						1068.72	2	-0.6163	135.2	HNVYINGITYTPVSSTNEK
						721.596	3	-0.4059	25.68	VSNQTLSLFFTVLQDVPVR
						745.486	3	0.5684	29.13	KYSDASDCHGEDSQAFCEK
						1145.99	2	0.9633	86.35	DLTGFPGPLNDQDNEDCINR
						1153.41	2	-0.2854	45.51	EEFPFALGVQTLPQTCDEPK
						796.393	3	-0.0309	20.12	QQNAQGGFSSTQDTVVALHALSK
						1199.31	2	0.4678	95.41	ETTFNSLLCPSGGEVSEELSLK
						1237.69	2	-0.8454	74.48	SLFTDLEAENDVLHCVAFAVPK
						1274.8	2	0.5097	100.33	VYDYYETDEFAIAEYNAPCSK
						942.556	3	-0.7843	22.6	VVSMDENFHPLNELIPLVYIQDPK	Oxidation (M)
						1581.98	2	-0.6068	46.29	YNILPEKEEFPFALGVQTLPQTCDEPK
						1069.29	3	0.0914	33.34	GGVEDEVTLSAYITIALLEIPLTVTHPVVR
						1113.64	3	0.4237	85.47	SPCYGYQWVSEEHEEAHHTAYLVFSPSK
8	A0A024R3E3	Apolipoprotein A-I, isoform CRA_a OS=Homo sapiens GN=APOA1 PE=3 SV=1	3587	30759	20	613.358	1	-0.0086	30.7	VEPLR
						781.285	1	-0.1461	28.44	AHVDALR
						506.794	2	0.0022	40.48	AKPALEDLR
						524.235	2	-0.0504	51.57	LSPLGEEMR	Oxidation (M)
						608.38	2	0.1312	43.89	ATEHLSTLSEK
						615.49	2	-0.7363	26.74	QGLLPVLESFK
						618.424	2	0.1527	75.93	DLATVYVDVLK
						626.523	2	-0.5824	34.66	VQPYLDDFQK
						650.101	2	-0.372	37.55	WQEEMELYR	Oxidation (M)
						651.089	2	-0.4786	25.34	THLAPYSDELR
						659.957	2	0.2648	22.7	LSPLGEEMRDR	Oxidation (M)
						662.407	2	0.1848	42.61	ETEGLRQEMSK	Oxidation (M)
						461.038	3	0.384	30.7	VQPYLDDFQKK
						693.464	2	-0.7939	94.1	VSFLSALEEYTK
						1400.25	1	-0.42	71.94	DYVSQFEGSALGK
						706.445	2	0.2151	57.99	KWQEEMELYR
						488.458	3	0.5072	36.47	VKDLATVYVDVLK
						806.43	2	-0.9318	47.16	LLDNWDSVTSTFSK
						908.486	2	0.1134	103.44	DSGRDYVSQFEGSALGK
						734.51	3	-0.6024	44.82	LREQLGPVTQEFWDNLEK
9	P0DOX7	Immunoglobulin kappa light chain OS=Homo sapiens PE=1 SV=1	3479	23650	10	545.447	2	0.3337	36.19	ASSLESGVPSR
						751.599	2	-0.5677	74.44	DSTYSLSSTLTLSK
						898.969	2	-0.965	45.85	SGTASVVCLLNNFYPR
						938.423	2	-0.0873	23.68	VYACEVTHQGLSSPVTK
						946.553	2	-0.8022	36.13	DIQMTQSPSTLSASVGDR
						1001.74	2	-0.5857	48.72	GTVAAPSVFIFPPSDEQLK
						702.859	3	0.4854	26.49	ASQSINTWLAWYQQKPGK
						1068.46	2	-0.0585	112.97	VDNALQSGNSQESVTEQDSK
						714.518	3	0.4588	55.14	HKVYACEVTHQGLSSPVTK
						1206.93	3	-0.9487	29.69	VDNALQSGNSQESVTEQDSKDSTYSLSSTLTLSK
10	S6BGE5	IgG H chain OS=Homo sapiens PE=2 SV=1	3327	34493	8	580.989	2	0.3249	72.87	KPGASVKVSCK
						593.341	2	-0.973	28.83	GPSVFPLAPSSK
						661.068	2	-0.5496	120.06	STSGGTAALGCLVK
						839.119	2	-0.571	26.08	FNWYVDGVEVHNAK
						1069.61	2	-0.8126	86.8	TPEVTCVVVDVSHEDPEVK
						830.461	3	0.0599	43.7	GPSVFPLAPSSKSTSGGTAALGCLVK
						948.636	3	-0.5634	28.97	THTCPPCPAPELLGGPSVFLFPPKPK
						1112.21	3	-0.0367	61.06	SCDKTHTCPPCPAPELLGGPSVFLFPPKPK
11	P00738-2	Isoform 2 of Haptoglobin OS=Homo sapiens GN=HP	3102	38940	18	809.181	1	-0.1979	40.74	DYAEVGR
						895.382	1	-0.0928	37.26	NPANPVQR
						490.512	2	-0.4788	51.28	VGYVSGWGR
						1044.22	1	-0.342	32.11	VMPICLPSK
						573.766	2	-0.0185	33.5	HYEGSTVPEK
						602.212	2	-0.2195	79.92	VTSIQDWVQK
						637.766	2	-0.1126	37.89	HYEGSTVPEKK
						645.451	2	-0.8363	46.51	DIAPTLTLYVGK
						673.546	2	0.4395	69.72	SCAVAEYGVYVK
						709.999	2	0.1659	39.94	DIAPTLTLYVGKK
						720.57	2	0.4675	62.59	TEGDGVYTLNNEK
						854.058	2	-0.7114	74.19	YVMLPVADQDQCIR
						855.065	2	0.2732	94.46	LRTEGDGVYTLNNEK
						862.198	2	-0.425	79.93	YVMLPVADQDQCIR	Oxidation (M)
						898.183	2	0.3484	71.81	VVLHPNYSQVDIGLIK
						617.673	3	0.0916	27.06	VMPICLPSKDYAEVGR	Oxidation (M)
						929.592	2	0.2571	66.49	AVGDKLPECEAVCGKPK
						724.427	3	-0.7919	38.79	SPVGVQPILNEHTFCAGMSK
						1292.23	3	0.0108	112.74	YQEDTCYGDAGSAFAVHDLEEDTWYATGILSFDK
12	S6BGE0	IgG H chain OS=Homo sapiens PE=2 SV=1	2917	32674	7	575.965	2	0.2903	50.47	GTLVTVSSASTK
						593.341	2	-0.973	28.83	GPSVFPLAPSSK
						661.068	2	-0.5496	120.06	STSGGTAALGCLVK
						1069.61	2	-0.8126	86.8	TPEVTCVVVDVSHEDPEVK
						830.461	3	0.0599	43.7	GPSVFPLAPSSKSTSGGTAALGCLVK
						948.636	3	-0.5634	28.97	THTCPPCPAPELLGGPSVFLFPPKPK
						1112.21	3	-0.0367	61.06	SCDKTHTCPPCPAPELLGGPSVFLFPPKPK
13	V9HWA9	Epididymis secretory sperm binding protein Li 62p OS=Homo sapiens GN=HEL-S-62p PE=2 SV=1	2722	188569	44	680.234	1	-0.1643	26.97	FLTTAK
						531.928	2	0.361	49.64	ADIGCTPGSGK
						555.949	2	0.2637	74.49	VLLDGVQNPR
						561.454	2	0.3819	27.54	LCRDELCR
						570.47	2	0.3911	32.51	FYYIYNEK
						574.835	2	0.021	62.86	HQQTVTIPPK
						576.917	2	0.222	24.74	QPSSAFAAFVK
						596.323	2	0.0533	62.66	SDDKVTLEER
						607.113	2	0.5361	39.36	VTIKPAPETEK
						620.074	2	0.4194	25.85	KVLLDGVQNPR
						625.332	2	0.0721	30.97	FYHPEKEDGK
						631.409	2	0.2081	55.55	QELSEAEQATR
						641.204	2	-0.1943	31.39	ENEGFTVTAEGK
						645.51	2	0.4054	71.87	SGSDEVQVGQQR
						649.748	2	-0.0613	61.45	CAEENCFIQK
						668.039	2	-0.6596	29.11	APSTWLTAYVVK
						701.492	2	0.1416	20.57	SSLSVPYVIVPLK
						704.362	2	0.0962	72.42	VSHSEDDCLAFK
						736.642	2	0.5329	71.8	AAVYHHFISDGVR
						756.492	2	0.155	100.73	LVAYYTLIGASGQR
						814.159	2	0.4294	58.02	RIPIEDGSGEVVLSR
						821.161	2	-0.4542	25.44	AGDFLEANYMNLQR
						828.04	2	-0.7942	53.76	TVMVNIENPEGIPVK	Oxidation (M)
						829.538	2	0.3046	72.66	AGDFLEANYMNLQR	Oxidation (M)
						836.438	2	0.0157	46.07	SYTVAIAGYALAQMGR
						894.255	2	-0.4673	70.75	SGIPIVTSPYQIHFTK
						895.047	2	-0.7764	81.18	DICEEQVNSLPGSITK
						601.211	3	0.6874	34.42	VELLHNPAFCSLATTK
						908.974	2	0.0492	96.18	SNLDEDIIAEENIVSR
						921.696	2	0.393	86.49	VHQYFNVELIQPGAVK
						619.503	3	0.6385	37.08	SEETKENEGFTVTAEGK
						939.633	2	-0.7144	28.77	EYVLPSFEVIVEPTEK
						945.705	2	-0.6724	56.52	LSINTHPSQKPLSITVR
						662.645	3	-0.0504	24.8	SGQSEDRQPVPGQQMTLK
						686.147	3	0.3252	26.71	VRVELLHNPAFCSLATTK
						1075.77	2	-0.6673	134.53	QLYNVEATSYALLALLQLK
						1083.59	2	0.1769	90.8	AYYENSPQQVFSTEFEVK
						1099.56	2	-0.01	98.13	VPVAVQGEDTVQSLTQGDGVAK
						1107.37	2	-0.28	53.3	EDIPPADLSDQVPDTESETR
						1128.95	2	-0.213	117.81	VQLSNDFDEYIMAIEQTIK
						860.441	3	0.9989	31.79	TMQALPYSTVGNSNNYLHLSVLR
						893.893	3	0.4109	47.47	YYGGGYGSTQATFMVFQALAQYQK
						917.284	3	0.5234	46.17	YFKPGMPFDLMVFVTNPDGSPAYR
						919.092	3	-0.0285	62.89	EGVQKEDIPPADLSDQVPDTESETR
						1095.09	3	0.5962	51.93	QDSLSSQNQLGVLPLSWDIPELVNMGQWK
14	P01861	Immunoglobulin heavy constant gamma 4 OS=Homo sapiens GN=IGHG4 PE=1 SV=1	2379	36431	8	644.157	2	-0.3457	22.58	GPSVFPLAPCSR
						1423.23	1	-0.4813	42.01	STSESTAALGCLVK
						833.015	2	0.2524	57.48	TYTCNVDHKPSNTK
						904.224	2	-0.565	78.9	VVSVLTVLHQDWLNGK
						951.458	2	-0.0185	64.89	TTPPVLDSDGSFFLYSR
						1272.18	2	-0.7814	87.87	GFYPSDIAVEWESNGQPENNYK
						934.469	3	-0.8576	31.25	WQEGNVFSCSVMHEALHNHYTQK
						981.727	3	-0.2906	45.88	YGPPCPSCPAPEFLGGPSVFLFPPKPK
15	Q6N093	Putative uncharacterized protein DKFZp686I04196 (Fragment) OS=Homo sapiens GN=DKFZp686I04196 PE=2 SV=1	2185	46716	10	643.494	2	-0.6937	53.49	EPQVYTLPPSR
						644.157	2	-0.3457	22.58	GPSVFPLAPCSR
						1423.23	1	-0.4813	42.01	STSESTAALGCLVK
						897.3	2	-0.398	75.09	VVSVLTVVHQDWLNGK
						952.501	2	-0.947	55.43	EPQVYTLPPSREEMTK
						953.314	2	-0.2728	40.54	TTPPMLDSDGSFFLYSK
						635.924	3	0.8154	26.31	EPQVYTLPPSREEMTK
						953.39	2	-0.1216	73.53	TTPPMLDSDGSFFLYSK
						960.952	2	-0.0399	60.44	EPQVYTLPPSREEMTK	Oxidation (M)
						961.505	2	0.1129	54.07	TTPPMLDSDGSFFLYSK	Oxidation (M)
						1272.18	2	-0.7814	87.87	GFYPSDIAVEWESNGQPENNYK
						934.232	3	-0.5862	20.2	WQQGNVFSCSVMHEALHNHYTQK
						969.859	3	-0.8403	48.19	CCVECPPCPAPPVAGPSVFLFPPKPK
						1012.85	3	0.0504	63.3	KCCVECPPCPAPPVAGPSVFLFPPKPK
16	A0A140VJJ6	Testicular tissue protein Li 70 OS=Homo sapiens PE=2 SV=1	2161	50092	15	851.238	1	-0.2034	36.11	NWIQYK
						518.002	2	0.4704	66.98	VGPEADKYR
						1117.37	1	-0.1536	33.44	VELEDWNGR
						1194.25	1	-0.233	41.06	DNCCILDER
						613.984	2	0.3239	64.87	DTVQIHDITGK
						746.863	2	0.9741	24.13	YEASILTHDSSIR
						841.902	2	-0.1625	108.48	IHLISTQSAIPYALR
						947.863	2	0.8053	44.13	ASTPNGYDNGIIWATWK
						1006.92	2	0.9227	82.03	CHAGHLNGVYYQGGTYSK
						1103.93	2	-0.1932	96.46	EGFGHLSPTGTTEFWLGNEK
						1208.6	2	-0.8837	75.89	FGSYCPTTCGIADFLSTYQTK
						1260.62	2	-0.0291	110.91	AIQLTYNPDESSKPNMIDAATLK
						887.921	3	0.5076	25.96	ANQQFLVYCEIDGSGNGWTVFQK
						923.639	3	0.5691	47.92	VAQLEAQCQEPCKDTVQIHDITGK
						1417.42	2	-0.3322	113.53	LTYAYFAGGDAGDAFDGFDFGDDPSDK
17	Q5EBM2	Uncharacterized protein OS=Homo sapiens PE=1 SV=1	2058	57974	9	1186.2	1	-0.3	32.48	SCDTPPPCPR
						643.494	2	-0.6937	53.49	EPQVYTLPPSR
						644.157	2	-0.3457	22.58	GPSVFPLAPCSR
						661.068	2	-0.5496	120.06	STSGGTAALGCLVK
						708.949	2	0.2003	66.59	WYVDGVEVHNAK
						904.224	2	-0.565	78.9	VVSVLTVLHQDWLNGK
						952.501	2	-0.947	55.43	EPQVYTLPPSREEMTK
						717.74	3	0.039	72.65	CPAPELLGGPSVFLFPPKPK
						805.561	3	0.5134	82.63	TPEVTCVVVDVSHEDPEVQFK
18	P20742-2	Isoform 2 of Pregnancy zone protein OS=Homo sapiens GN=PZP	1922	141420	5	724.247	1	-0.1879	29.98	GVPIPNK
						746.163	2	-0.4773	86.86	NQGNTWLTAFVLK
						932.41	2	0.8491	33.41	GSFALSFPVESDVAPIAR
						1022.57	2	-0.9331	23.05	AFQPFFVELTMPYSVIR
						1041.56	2	-0.8937	96.85	AGAFCLSEDAGLGISSTASLR
19	Q8N355	IGL@ protein OS=Homo sapiens GN=IGL@ PE=1 SV=1	1873	25119	7	855.306	1	-0.2236	30.37	LTVLGQPK
						864.088	1	-0.2885	25.57	TVAPTECS
						806.801	2	-0.1973	70.12	FSGSNSGNTATLTISR
						856.338	2	-0.0905	106.04	SYSCQVTHEGSTVEK
						872.322	2	-0.2218	24.41	YAASSYLSLTPEQWK
						993.278	2	-0.4694	65.72	AAPSVTLFPPSSEELQANK
						737.575	3	-0.4427	25.98	ATLVCLISDFYPGAVTVAWK
20	Q6GMV8	Uncharacterized protein OS=Homo sapiens PE=2 SV=1	1860	25236	7	864.088	1	-0.2885	25.57	TVAPTECS
						443.322	2	0.0953	30.75	LTVLSQPK
						806.801	2	-0.1973	70.12	FSGSNSGNTATLTISR
						856.338	2	-0.0905	106.04	SYSCQVTHEGSTVEK
						872.322	2	-0.2218	24.41	YAASSYLSLTPEQWK
						993.278	2	-0.4694	65.72	AAPSVTLFPPSSEELQANK
						737.575	3	-0.4427	25.98	ATLVCLISDFYPGAVTVAWK
21	Q6PIQ7	IGL@ protein OS=Homo sapiens GN=IGL@ PE=1 SV=1	1824	25347	7	855.306	1	-0.2236	30.37	LTVLGQPK
						864.088	1	-0.2885	25.57	TVAPTECS
						442.16	2	-0.1613	37.41	RPSGVPDR
						856.338	2	-0.0905	106.04	SYSCQVTHEGSTVEK
						872.322	2	-0.2218	24.41	YAASSYLSLTPEQWK
						993.278	2	-0.4694	65.72	AAPSVTLFPPSSEELQANK
						737.575	3	-0.4427	25.98	ATLVCLISDFYPGAVTVAWK
22	Q6NS95	IGL@ protein OS=Homo sapiens GN=IGL@ PE=2 SV=1	1626	25475	6	864.088	1	-0.2885	25.57	TVAPTECS
						806.801	2	-0.1973	70.12	FSGSNSGNTATLTISR
						856.338	2	-0.0905	106.04	SYSCQVTHEGSTVEK
						872.322	2	-0.2218	24.41	YAASSYLSLTPEQWK
						1022.01	2	-0.0204	48.64	ANPTVTLFPPSSEELQANK
						737.575	3	-0.4427	25.98	ATLVCLISDFYPGAVTVAWK
23	P01859	Immunoglobulin heavy constant gamma 2 OS=Homo sapiens GN=IGHG2 PE=1 SV=2	1403	36505	10	643.494	2	-0.6937	53.49	EPQVYTLPPSR
						644.157	2	-0.3457	22.58	GPSVFPLAPCSR
						1423.23	1	-0.4813	42.01	STSESTAALGCLVK
						897.3	2	-0.398	75.09	VVSVLTVVHQDWLNGK
						952.501	2	-0.947	55.43	EPQVYTLPPSREEMTK
						953.314	2	-0.2728	40.54	TTPPMLDSDGSFFLYSK
						635.924	3	0.8154	26.31	EPQVYTLPPSREEMTK
						953.39	2	-0.1216	73.53	TTPPMLDSDGSFFLYSK
						960.952	2	-0.0399	60.44	EPQVYTLPPSREEMTK	Oxidation (M)
						961.505	2	0.1129	54.07	TTPPMLDSDGSFFLYSK	Oxidation (M)
						1280.28	2	-0.5798	20.82	GFYPSDISVEWESNGQPENNYK
						934.232	3	-0.5862	20.2	WQQGNVFSCSVMHEALHNHYTQK
						969.859	3	-0.8403	48.19	CCVECPPCPAPPVAGPSVFLFPPKPK
						1012.85	3	0.0504	63.3	KCCVECPPCPAPPVAGPSVFLFPPKPK
24	Q5FWF9	IGL@ protein OS=Homo sapiens GN=IGL@ PE=1 SV=1	1220	25121	6	864.088	1	-0.2885	25.57	TVAPTECS
						456.344	2	0.174	27.07	RPSGIPER
						856.338	2	-0.0905	106.04	SYSCQVTHEGSTVEK
						886.519	2	0.1651	35.05	YAASSYLSLTPEQWR
						993.278	2	-0.4694	65.72	AAPSVTLFPPSSEELQANK
						737.575	3	-0.4427	25.98	ATLVCLISDFYPGAVTVAWK
25	A0M8Q6	Immunoglobulin lambda constant 7 OS=Homo sapiens GN=IGLC7 PE=1 SV=3	1107	11418	3	523.557	2	0.5185	51.83	VGVETTKPSK
						872.322	2	-0.2218	24.41	YAASSYLSLTPEQWK
						993.278	2	-0.4694	65.72	AAPSVTLFPPSSEELQANK
26	Q1L857	Ceruloplasmin (Fragment) OS=Homo sapiens PE=4 SV=1	1061	116197	18	470.884	2	0.331	42.36	YTVNQCR
						509.353	2	0.2348	53.56	QYTDSTFR
						602.105	2	-0.3242	42.03	EYTDASFTNR
						666.712	2	0.7942	55.09	EYTDASFTNRK
						678.403	2	0.1834	41.86	TYCSEPEKVDK
						686.781	2	0.7914	21.17	GAYPLSIEPIGVR
						716.438	2	0.2305	54.29	QSEDSTFYLGER
						735.44	2	0.0335	62.43	DIASGLIGPLIICK
						735.462	2	-0.8087	24.06	EVGPTNADPVCLAK
						735.463	2	0.0788	59.92	DIASGLIGPLIICK
						735.985	2	0.2378	68.68	EVGPTNADPVCLAK
						788.506	2	0.1493	39.57	DLYSGLIGPLIVCR
						794.505	2	0.2628	57.16	RQSEDSTFYLGER
						952.427	2	0.0255	67.77	NNEGTYYSPNYNPQSR
						1086.19	2	0.3067	85.94	LISVDTEHSNIYLQNGPDR
						752.97	3	0.7328	41.09	KAEEEHLGILGPQLHADVGDK
						825.487	3	0.3788	44.45	MFTTAPDQVDKEDEDFQESNK
						829.439	3	-0.9838	54.67	GPEEEHLGILGPVIWAEVGDTIR
						1253.07	2	0.0132	121.78	SGAGTEDSACIPWAYYSTVDQVK
						844.342	3	-0.2336	25.36	SVPPSASHVAPTETFTYEWTVPK
27	Q6MZX7	Putative uncharacterized protein DKFZp686M24218 OS=Homo sapiens GN=DKFZp686M24218 PE=2 SV=1	891	53071	8	644.157	2	-0.3457	22.58	GPSVFPLAPCSR
						1423.23	1	-0.4813	42.01	STSESTAALGCLVK
						833.015	2	0.2524	57.48	TYTCNVDHKPSNTK
						897.3	2	-0.398	75.09	VVSVLTVVHQDWLNGK
						951.458	2	-0.0185	64.89	TTPPVLDSDGSFFLYSR
						1279.44	2	-0.2719	33.96	AFYPSDIAVEWESNGQPENNYK
						934.469	3	-0.8576	31.25	WQEGNVFSCSVMHEALHNHYTQK
						981.727	3	-0.2906	45.88	YGPPCPSCPAPEFLGGPSVFLFPPKPK
28	P00747	Plasminogen OS=Homo sapiens GN=PLG PE=1 SV=2	877	93247	14	545.018	2	0.5092	33.96	WELCDIPR
						606.097	2	0.5791	36.17	WSSTSPHRPR
						667.462	2	0.2749	60.03	QLGAGSIEECAAK
						689.599	2	0.5659	48.74	EQQCVIMAENR
						885.636	2	-0.6555	71.41	VIPACLPSPNYVVADR
						897.393	2	-0.0408	92.77	CTTPPPSSGPTYQCLK
						953.474	2	0.1227	104.41	NPDGDVGGPWCYTTNPR
						665.359	3	0.1905	43.7	FSPATHPSEGLEENYCR
						688.367	3	0.1586	24.04	NPDADKGPWCFTTDPSVR
						709.341	3	0.0359	27.85	ATTVTGTPCQDWAAQEPHR
						1136.88	2	-0.3412	79.84	TECFITGWGETQGTFGAGLLK
						763.982	3	-0.0513	42.73	NPDNDPQGPWCYTTDPEKR
						1024.92	3	0.3534	82.46	KLYDYCDVPQCAAPSFDCGKPQVEPK
						1079.94	3	0.3701	102.34	VQSTELCAGHLAGGTDSCQGDSGGPLVCFEK
29	P02671	Fibrinogen alpha chain OS=Homo sapiens GN=FGA PE=1 SV=2	784	95656	15	700.358	1	-0.0405	24.09	DLLPSR
						804.321	1	-0.1075	47.66	AQLVDMK
						928.255	1	-0.2917	33.8	QLEQVIAK
						547.661	2	-0.1824	30.22	ALTDMPQMR	2 Oxidation (M)
						1140.23	1	-0.3219	42.61	GSESGIFTNTK
						1190.23	1	-0.3148	20.04	QFTSSTSYNR
						721.267	2	-0.2613	61.26	MKPVPDLVPGNFK
						761.095	2	0.4482	60.76	GLIDEVNQDFTNR
						786.884	2	0.0839	94.52	GGSTSYGTGSETESPR
						815.909	2	0.985	40.63	DSHSLTTNIMEILR
						819.483	2	0.1913	48.78	ESSSHHPGIAEFPSR
						936.964	2	0.154	87.72	MADEAGSEADHEGTHSTK
						982.138	2	-0.4758	43.23	DSDWPFCSDEDWNYK
						982.496	2	0.1351	108.71	NPSSAGSWNSGSSGPGSTGNR
						982.636	2	0.52	46.58	DSDWPFCSDEDWNYK
						1140.85	2	-0.3597	63.22	TFPGFFSPMLGEFVSETESR	Oxidation (M)
30	P00751	Complement factor B OS=Homo sapiens GN=CFB PE=1 SV=2	780	86847	11	450.35	2	0.1261	29.43	ISVIRPSK
						572.758	2	-0.0667	42.43	KDNEQHVFK
						590.496	2	0.3599	42.95	ALFVSEEEKK
						621.786	2	-0.1405	71.03	VKDISEVVTPR
						638.526	2	0.3822	75.99	YGLVTYATYPK
						651.308	2	-0.0431	61.67	LPPTTTCQQQK
						754.917	2	0.1399	96.42	VSEADSSNADWVTK
						921.755	2	-0.4128	64.91	EAGIPEFYDYDVALIK
						1061.77	2	-0.5057	66.98	YGQTIRPICLPCTEGTTR
						813.374	3	-0.152	35.15	LPPTTTCQQQKEELLPAQDIK
						1326.51	2	-0.1895	85.19	WSGQTAICDNGAGYCSNPGIPIGTR
31	B2RMS9	Inter-alpha (Globulin) inhibitor H4 (Plasma Kallikrein-sensitive glycoprotein) OS=Homo sapiens GN=ITIH4 PE=2 SV=1	715	103526	11	877.176	1	-0.2685	36	GSEMVVAGK
						500.624	2	0.683	36.55	LALDNGGLAR
						524.683	2	0.7131	50.38	LGVYELLLK
						572.742	2	-0.1447	65.24	GPDVLTATVSGK
						632.518	2	0.3655	29.22	MNFRPGVLSSR
						654.477	2	0.2879	102.51	AEAQAQYSAAVAK
						854.134	2	0.4184	60.31	ANTVQEATFQMELPK
						882.76	2	-0.3448	25.01	NMEQFQVSVSVAPNAK	Oxidation (M)
						906.276	2	-0.4045	122.96	SPEQQETVLDGNLIIR
						647.275	3	-0.2388	32.19	NPLVWVHASPEHVVVTR
						805.569	3	-0.4868	65.64	QGPVNLLSDPEQGVEVTGQYER
32	C0JYY2	Apolipoprotein B (Including Ag(X) antigen) OS=Homo sapiens GN=APOB PE=4 SV=1	594	516661	20	464.563	2	0.6477	41.97	HVAEAICK
						662.301	2	0.92	44.13	NPNGYSFSIPVK
						672.413	2	0.1685	40.92	SKPTVSSSMEFK	Oxidation (M)
						681.082	2	0.4509	42.66	INNQLTLDSNTK
						700.546	2	0.2805	76.29	TLADLTLLDSPIK
						727.948	2	0.0418	93.4	IAIANIIDEIIEK
						763.225	2	-0.2905	74.18	AEPLAFTFSHDYK
						786.12	2	0.3703	56.02	TLQGIPQMIGEVIR	Oxidation (M)
						801.492	2	0.124	57.99	VSALLTPAEQTGTWK
						808.671	2	-0.5543	89.63	TSSFALNLPTLPEVK
						816.573	2	-0.6988	39.08	ALYWVNGQVPDGVSK
						829.926	2	0.9695	38.71	SVSDGIAALDLNAVANK
						838.043	2	0.1655	21.49	VELEVPQLCSFILK
						937.518	2	-0.0243	21.88	FSVPAGIVIPSFQALTAR
						946.561	2	0.1608	70.18	LSLESLTSYFSIESSTK
						1018.45	2	-0.2617	24.49	VPLLLSEPINIIDALEMR
						1079.31	2	0.4844	100.38	HSITNPLAVLCEFISQSIK
						748.498	3	0.1638	73.66	VPSYTLILPSLELPVLHVPR
						822.816	3	0.0605	34.92	IADFELPTIIVPEQTIEIPSIK
						1147.76	3	0.5286	25.29	YSQPEDSLIPFFEITVPESQLTVSQFTLPK
33	B4E1D3	cDNA FLJ53952, highly similar to Fibrinogen beta chain OS=Homo sapiens PE=2 SV=1	586	54903	8	772.596	2	-0.5101	21.58	HGTDDGVVWMNWK
						1618.18	1	-0.6093	42.7	TPCTVSCNIPVVSGK
						834.724	2	-0.2745	37.42	YYWGGQYTWDMAK
						846.416	2	0.0231	42.85	MGPTELLIEMEDWK
						893.446	2	0.095	74.32	NYCGLPGEYWLGNDK
						1064.23	2	0.3771	113.87	HQLYIDETVNSNIPTNLR
						1079.44	2	0.9209	107.82	VYCDMNTENGGWTVIQNR
						1056.77	3	0.8242	20.26	NSVDELNNNVEAVSQTSSSSFQYMYLLK
34	Q96K68	cDNA FLJ14473 fis, clone MAMMA1001080, highly similar to Homo sapiens SNC73 protein (SNC73) mRNA OS=Homo sapiens PE=2 SV=1	577	54195	10	896.282	1	-0.1807	28.36	YLTWASR
						931.316	1	-0.2302	36.3	TPLTATLSK
						470.664	2	-0.163	28.5	SAVQGPPER
						670.029	2	0.3664	64.21	NSLYLQMNSLR
						771.024	2	0.3133	91.21	DASGVTFTWTPSSGK
						918.266	2	-0.4251	64.87	QEPSQGTTTFAVTSILR
						779.572	3	-0.4353	33.09	KGDTFSCMVGHEALPLAFTQK
						865.059	3	0.0355	58.53	DLCGCYSVSSVLPGCAEPWNHGK
						1584.44	2	-0.645	72.42	NFPPSQDASGDLYTTSSQLTLPATQCLAGK
						1191.99	3	0.0901	113.78	SGNTFRPEVHLLPPPSEELALNELVTLTCLAR
35	E9PIT3	Prothrombin OS=Homo sapiens GN=F2 PE=1 SV=1	513	66792	8	807.121	1	-0.2675	26.22	VIDQFGE
						781.441	2	0.1459	43.1	TATSEYQTFFNPR
						985.154	2	0.4114	100.91	LAACLEGNCAEGLGTNYR
						665.849	3	0.4848	45.2	LAVTTHGLPCLAWASAQAK
						1036.1	2	0.2071	75.09	SEGSSVNLSPPLEQCVPDR
						1077.93	2	-0.0774	127.12	NPDSSTTGPWCYTTDPTVR
						744.754	3	-0.0047	48.9	GQPSVLQVVNLPIVERPVCK
						816.656	3	-0.1887	29.84	RQECSIPVCGQDQVTVAMTPR	Oxidation (M)
36	A0A0G2JL54	Complement C4-B OS=Homo sapiens GN=C4B_2 PE=1 SV=1	460	189080	10	520.229	2	0.8933	22.79	DHAVDLIQK
						557.95	2	0.2713	87.01	VGDTLNLNLR
						567.258	2	-0.0161	67.37	VDVQAGACEGK
						782.507	2	0.1582	77.44	TTNIQGINLLFSSR
						816.31	2	0.6334	20.35	HLVPGAPFLLQALVR
						829.614	2	0.2692	55.44	DFALLSLQVPLKDAK
						1112.93	2	-0.2708	31.57	ALEILQEEDLIDEDDIPVR
						1242.15	2	-0.0094	119.9	VTASDPLDTLGSEGALSPGGVASLLR
						871.982	3	0.5193	50.89	LHLETDSLALVALGALDTALYAAGSK
						926.961	3	0.5113	36.28	STQDTVIALDALSAYWIASHTTEER
37	Q9UL78	Myosin-reactive immunoglobulin light chain variable region (Fragment) OS=Homo sapiens PE=2 SV=1	454	11810	3	490.467	2	0.3698	46.64	LLIYGASSR
						816.886	2	-0.0225	101.29	FSGSGSGTDFTLTISR
						942.087	2	-0.841	46.53	EIVLTQSPGTLSLSPGER
38	A0A024R6P0	Serpin peptidase inhibitor, clade A (Alpha-1 antiproteinase, antitrypsin), member 3, isoform CRA_c OS=Homo sapiens GN=SERPINA3 PE=3 SV=1	438	47792	8	487.555	2	0.5708	50.52	EQLSLLDR
						496.788	2	-0.0085	33.11	KLINDYVK
						531.462	2	0.3296	21.4	EIGELYLPK
						548.041	2	0.4424	50.14	NLAVSQVVHK
						608.1	2	-0.5373	90.8	ITLLSALVETR
						946.457	2	0.0352	105.42	LYGSEAFATDFQDSAAAK
						954.136	2	-0.6942	73.63	AVLDVFEEGTEASAATAVK
						1149.06	2	0.9387	137.09	DYNLNDILLQLGIEEAFTSK
39	A0A087WT59	Transthyretin OS=Homo sapiens GN=TTR PE=1 SV=1	364	20361	4	763.208	1	-0.1765	26.08	CPLMVK	Oxidation (M)
						697.82	2	0.0102	66.76	AADDTWEPFASGK
						762.054	2	0.3834	100.67	KAADDTWEPFASGK
						830.611	3	0.5366	32.11	YTIAALLSPYSYSTTAVVTNPKE
40	Q5UGI6	Serine/cysteine proteinase inhibitor clade G member 1 splice variant 2 (Fragment) OS=Homo sapiens GN=SERPING1 PE=2 SV=1	351	37378	6	910.343	1	-0.1195	22.58	TLYSSSPR
						593.531	2	0.3552	40.48	FQPTLLTLPR
						632.594	2	-0.4969	24.63	TNLESILSYPK
						797.492	2	0.1948	92.37	LEDMEQALSPSVFK
						913.676	2	-0.6309	58.22	GVTSVSQIFHSPDLAIR
						629.875	3	0.6685	50.26	HRLEDMEQALSPSVFK
41	B7Z6N2	cDNA FLJ56154, highly similar to Gelsolin OS=Homo sapiens PE=2 SV=1	348	84999	5	676.065	1	-0.2686	26.85	AMAELAA
						447.411	2	0.3377	24.83	LMATQVSK	Oxidation (M)
						919.403	2	-0.0985	62.51	TPSAAYLWVGTGASEAEK
						1136.46	2	-0.1779	123.37	AQPVQVAEGSEPDGFWEALGGK
						796.65	3	0.7893	41.22	DPDQTDGLGLSYLSSHIANVER
42	A0A140VK00	Testicular tissue protein Li 227 OS=Homo sapiens PE=2 SV=1	299	34465	11	782.28	1	-0.1034	26.06	SSGAFWK
						463.663	2	-0.1665	24.08	IDVHWTR
						564.215	2	-0.1464	22.27	AGEVQEPELR
						617.312	2	0.0548	48.29	CLAYDFYPGK
						704.919	2	0.0955	98.04	YSLTYIYTGLSK
						726.416	2	0.142	66.46	AYLEEECPATLR
						767.039	2	0.2854	31.35	QKWEAEPVYVQR
						790.085	2	-0.616	22.24	AYLEEECPATLRK
						592.705	3	0.2066	27.41	QDPPSVVVTSHQAPGEK
						892.168	2	0.3862	36.11	EIPAWVPFDPAAQITK
						655.398	3	-0.7231	25.25	QVEGMEDWKQDSQLQK	Oxidation (M)
43	A2KBB9	Anti-(ED-B) scFV (Fragment) OS=Homo sapiens PE=2 SV=1	295	25357	3	490.467	2	0.3698	46.64	LLIYGASSR
						816.886	2	-0.0225	101.29	FSGSGSGTDFTLTISR
						948.614	2	0.2027	114.79	EVQLLESGGGLVQPGGSLR
44	A0A024R962	HCG40889, isoform CRA_b OS=Homo sapiens GN=hCG_40889 PE=4 SV=1	293	143654	9	571.431	2	0.2948	30.45	CLHPCVISR
						654.88	2	0.2554	37.15	CNMGYEYSER
						671.598	2	0.4874	58.46	SPDVINGSPISQK
						741.615	2	0.5142	80.5	CFEGFGIDGPAIAK
						773.454	2	0.2187	67.03	WSSPPQCEGLPCK
						827.978	2	0.2078	101.15	AGEQVTYTCATYYK
						934.83	2	0.824	21.45	SCDNPYIPNGDYSPLR
						1011.04	2	0.1071	101.22	DTSCVNPPTVQNAYIVSR
						1076.41	2	0.8673	61.37	ECDTDGWTNDIPICEVVK
45	C9JF17	Apolipoprotein D (Fragment) OS=Homo sapiens GN=APOD PE=1 SV=1	283	24541	4	615.545	2	-0.5869	27.16	NILTSNNIDVK
						646.879	2	0.1534	70.17	MTVTDQVNCPK
						712.324	2	-0.101	35.29	NPNLPPETVDSLK
						829.549	2	0.3264	70.71	CPNPPVQENFDVNK
46	D3DNU8	Kininogen 1, isoform CRA_a OS=Homo sapiens GN=KNG1 PE=4 SV=1	266	48906	6	661.568	2	0.4761	60	AATGECTATVGKR
						800.46	2	0.166	70.89	IASFSQNCDIYPGK
						938.355	2	0.8237	47.47	YNSQNQSNNQFVLYR
						1054.06	2	0.0922	87.18	LGQSLDCNAEVYVVPWEK
						1070.04	2	-0.0151	23.12	DIPTNSPELEETLTHTITK
						838.03	3	-0.1407	21.1	IASFSQNCDIYPGKDFVQPPTK
47	A0A024R462	Fibronectin 1, isoform CRA_n OS=Homo sapiens GN=FN1 PE=4 SV=1	262	262641	5	963.135	2	-0.7856	85.14	VTWAPPPSIDLTNFLVR
						963.653	2	-0.7455	99.18	FLATTPNSLLVSWQPPR
						997.537	2	0.0761	103.15	NTFAEVTGLSPGVTYYFK
						1346.46	2	-0.4698	75.62	FTQVTPTSLSAQWTPPNVQLTGYR
						973.714	3	0.6944	26.98	TGLDSPTGIDFSDITANSFTVHWIAPR
48	V9HWD8	Epididymis secretory sperm binding protein Li 163pA OS=Homo sapiens GN=HEL-S-163pA PE=2 SV=1	249	54790	5	545.081	2	0.5701	83.46	ATWSGAVLAGR
						686.99	2	0.2759	32.77	HQFLLTGDTQGR
						938.235	2	-0.538	77.31	VTLTCVAPLSGVDFQLR
						1083.7	2	-0.7652	87.52	SLPAPWLSMAPVSWITPGLK	Oxidation (M)
						1235.96	2	-0.2879	30.53	SWVPHTFESELSDPVELLVAES
49	S6BGF5	IgG H chain OS=Homo sapiens PE=2 SV=1	247	25869	5	575.965	2	0.2903	50.47	GTLVTVSSASTK
						644.157	2	-0.3457	22.58	GPSVFPLAPCSR
						660.388	2	-0.7844	33.09	SDDTAVYYCAR
						1423.23	1	-0.4813	42.01	STSESTAALGCLVK
						833.015	2	0.2524	57.48	TYTCNVDHKPSNTK
50	A0A024R6I7	Alpha-1-antitrypsin OS=Homo sapiens GN=SERPINA1 PE=1 SV=1	235	46850	5	555.991	2	0.3703	61.4	LSITGTYDLK
						821.473	2	0.0753	70.32	ITPNLAEFAFSLYR
						594.03	3	0.3087	23.56	TDTSHHDQDHPTFNK
						1287.87	2	0.3993	112.79	TLNQPDSQLQLTTGNGLFLSEGLK
						902.985	3	-0.4281	38.98	LQHLENELTHDIITKFLENEDR
51	Q9NPP6	Immunoglobulin heavy chain variant (Fragment) OS=Homo sapiens PE=2 SV=1	232	45613	7	896.282	1	-0.1807	28.36	YLTWASR
						470.664	2	-0.163	28.5	SAVQGPPER
						673.917	2	0.2217	84.51	VEDTAVYYCAR
						756.874	2	0.0435	30.4	DASGATFTWTPSSGK
						918.266	2	-0.4251	64.87	QEPSQGTTTFAVTSILR
						779.572	3	-0.4353	33.09	KGDTFSCMVGHEALPLAFTQK
						1191.99	3	0.0901	113.78	SGNTFRPEVHLLPPPSEELALNELVTLTCLAR
52	A0A087WYJ9	Immunoglobulin heavy constant mu OS=Homo sapiens GN=IGHM PE=1 SV=2	232	50036	9	515.409	2	0.2277	36.86	QIQVSWLR
						625.426	2	0.2083	71.77	LICQATGFSPR
						759.329	2	-0.0213	62.1	DVMQGTDEHVVCK
						809.479	2	0.1426	84.97	QVGSGVTTDQVQAEAK
						819.957	2	0.9774	53.05	VFAIPPSFASIFLTK
						573.262	3	0.9082	41.85	FTCTVTHTDLPSPLK
						887.6	2	0.1807	37.61	GVALHRPDVYLLPPAR
						915.25	3	0.4121	20.88	ESATITCLVTGFSPADVFVQWMQR
						1242.13	3	0.6429	34.98	YFAHSILTVSEEEWNTGETYTCVVAHEALPNR
53	B0ZBE2	Angiotensinogen (Serpin peptidase inhibitor, clade A, member 8) OS=Homo sapiens GN=AGT PE=3 SV=1	227	53406	4	772.163	1	-0.2573	30.09	VANPLSTA
						635.321	2	0.8777	28.14	ALQDQLVLVAAK
						861.965	2	-0.0992	82.98	VLSALQAVQGLLVAQGR
						949.222	2	-0.6533	57.38	QPFVQGLALYTPVVLPR
54	A0A0X9T7V9	GCT-A4 light chain variable region (Fragment) OS=Homo sapiens PE=2 SV=1	226	11952	2	497.546	2	0.5113	46.52	LLIYGASTR
						816.886	2	-0.0225	101.29	FSGSGSGTDFTLTISR
55	A0A125QYY3	GCT-A6 light chain variable region (Fragment) OS=Homo sapiens PE=2 SV=1	213	11827	2	947.58	2	-0.7282	21.72	DIQMTQSPSSLSASVGDR	Oxidation (M)
						948.444	3	0.9345	28.9	VTITCQASQDISNYLNWYQQKPGK
56	A0A0S2Z3D5	Apolipoprotein E isoform 1 (Fragment) OS=Homo sapiens GN=APOE PE=2 SV=1	213	36246	3	484.999	2	0.4376	26.84	LGPLVEQGR
						749.377	2	-0.0559	54.92	AATVGSLAGQPLQER
						811.046	2	0.2866	85.97	VQAAVGTSAAPVPSDNH
57	B7Z539	cDNA FLJ56954, highly similar to Inter-alpha-trypsin inhibitor heavy chain H1 OS=Homo sapiens PE=2 SV=1	202	72416	2	839.094	2	0.3208	110.45	GFSLDEATNLNGGLLR
						1002.6	2	0.1789	130.2	GSLVQASEANLQAAQDFVR
58	P02790	Hemopexin OS=Homo sapiens GN=HPX PE=1 SV=2	202	52385	4	565.665	2	0.6703	37.17	RLWWLDLK
						742.637	2	-0.4211	80.09	EWFWDLATGTMK
						748.211	2	-0.2649	42.37	YYCFQGNQFLR
						833.58	3	0.4902	47.82	EVGTPHGIILDSVDAAFICPGSSR
59	V9HWF6	Alpha-1-acid glycoprotein OS=Homo sapiens GN=HEL-S-153w PE=2 SV=1	201	23725	7	497.624	2	-0.2794	51.87	TEDTIFLR
						556.994	2	0.4538	39.9	SDVVYTDWK
						580.492	2	-0.6113	51.14	WFYIASAFR
						620.799	2	-0.0295	54.51	SDVVYTDWKK
						855.392	2	0.923	59.81	NWGLSVYADKPETTK
						872.045	2	0.2784	92.76	EQLGEFYEALDCLR
						585.211	3	0.6628	39.43	YVGGQEHFAHLLILR
60	P27169	Serum paraoxonase/arylesterase 1 OS=Homo sapiens GN=PON1 PE=1 SV=3	194	39877	5	768.072	1	-0.2875	22.69	ALYCEL
						592.705	2	-0.2504	36.62	IQNILTEEPK
						820.414	2	0.969	63.05	EVQPVELPNCNLVK
						942.486	2	0.0475	113.48	IFFYDSENPPASEVLR
						975.957	2	0.9462	95.01	VVAEGFDFANGINISPDGK
61	H0YC35	Clusterin (Fragment) OS=Homo sapiens GN=CLU PE=1 SV=1	191	33794	3	644.684	2	-0.2773	58.36	ELDESLQVAER
						697.596	2	0.4892	72.07	ASSIIDELFQDR
						881.762	2	-0.3102	90	EILSVDCSTNNPSQAK
62	B1AHL2	Fibulin-1 OS=Homo sapiens GN=FBLN1 PE=1 SV=1	176	82439	3	656.156	2	0.7769	48.61	MCVDVNECQR
						896.543	2	0.2548	133.3	SQETGDLDVGGLQETDK
						902.359	2	-0.0249	75.43	CVDVDECAPPAEPCGK
63	A0A024R1G8	Apolipoprotein L, 1, isoform CRA_b OS=Homo sapiens GN=APOL1 PE=4 SV=1	162	45958	3	553.609	2	0.6108	37.49	LNILNNNYK
						646	2	0.3575	34.76	VNEPSILEMSR	Oxidation (M)
						815.913	2	0.0266	94.77	VTEPISAESGEQVER
64	Q5T985	Inter-alpha-trypsin inhibitor heavy chain H2 OS=Homo sapiens GN=ITIH2 PE=1 SV=1	160	105606	4	479.759	2	0.0721	33.69	HADPDFTR
						514.402	2	0.2189	47.56	TEVNVLPGAK
						1061.58	2	0.0213	91.98	VVNNSPQPQNVVFDVQIPK
						748.037	3	0.9621	24.78	FLHVPDTFEGHFDGVPVISK
65	P07357	Complement component C8 alpha chain OS=Homo sapiens GN=C8A PE=1 SV=2	137	66832	3	860.881	2	-0.062	87.39	LGSLGAACEQTQTEGAK
						969.045	2	0.2235	85.26	AIDEDCSQYEPIPGSQK
						1326.51	2	-0.1089	24.5	FGGTICSGDIWDQASCSSSTTCVR
66	P19652	Alpha-1-acid glycoprotein 2 OS=Homo sapiens GN=ORM2 PE=1 SV=2	129	23873	5	497.624	2	-0.2794	51.87	TEDTIFLR
						572.702	2	-0.1019	59.43	SDVMYTDWK
						580.492	2	-0.6113	51.14	WFYIASAFR
						637.068	2	0.5353	42.03	SDVMYTDWKK
						1056.91	2	-0.1549	81.01	EQLGEFYEALDCLCIPR
67	P43652	Afamin OS=Homo sapiens GN=AFM PE=1 SV=1	113	70963	4	527.756	2	-0.0838	53.27	LPNNVLQEK
						692.916	2	0.2443	36.19	FTDSENVCQER
						812.07	2	0.4319	77.39	AESPEVCFNEESPK
						857.562	2	0.1896	49.32	IAPQLSTEELVSLGEK
68	A0A1L2BU33	Anti-staphylococcal enterotoxin D heavy chain variable region (Fragment) OS=Homo sapiens PE=2 SV=1	112	13337	2	631.917	2	0.1736	36.2	NTVSLQMNSLR
						948.614	2	0.2027	114.79	EVQLLESGGGLVQPGGSLR
69	P0DOX2	Immunoglobulin alpha-2 heavy chain OS=Homo sapiens PE=1 SV=1	110	49817	6	896.282	1	-0.1807	28.36	YLTWASR
						470.851	2	-0.774	35.82	SAVEGPPER
						670.029	2	0.3664	48.83	NTVYLQMNSLR
						670.421	2	0.1677	37.88	DTVYLQMNSLR
						756.874	2	0.0435	30.4	DASGATFTWTPSSGK
						1191.99	3	0.0901	113.78	SGNTFRPEVHLLPPPSEELALNELVTLTCLAR
70	V9HWP0	Pentaxin OS=Homo sapiens GN=HEL-S-92n PE=2 SV=1	106	25485	2	578.959	2	0.3102	43.69	VGEYSLYIGR
						697.534	2	0.3655	96.53	IVLGQEQDSYGGK
71	A8K8Z4	cDNA FLJ78071, highly similar to Human MHC class III complement component C6 mRNA OS=Homo sapiens PE=2 SV=1	101	108298	3	602.258	2	0.9293	25.08	HEGSFIQGAEK
						623.99	2	0.338	67.45	IGESIELTCPK
						1000.99	3	0.4378	67.93	SVLRPSQFGGQPCTEPLVAFQPCIPSK
72	A0A024R944	Serpin peptidase inhibitor, clade C (Antithrombin), member 1, isoform CRA_a OS=Homo sapiens GN=SERPINC1 PE=3 SV=1	86	53025	3	695.01	2	-0.7434	49.72	EVPLNTIIFMGR
						734.782	3	0.2115	27.01	LPGIVAEGRDDLYVSDAFHK
						1146.28	2	0.3992	60.95	AFLEVNEEGSEAAASTAVVIAGR
73	C9JB55	Serotransferrin (Fragment) OS=Homo sapiens GN=TF PE=1 SV=8	85	8099	3	499.259	2	0.0342	59.17	ASYLDCIR
						563.33	2	0.081	45.14	KASYLDCIR
						558.742	3	-0.6448	45.85	MKSVIPSDGPSVACVK
74	Q5NV90	V2-17 protein (Fragment) OS=Homo sapiens GN=V2-17 PE=1 SV=1	85	10513	3	531.462	2	0.3877	21.39	ITCSGDALPK
						622.12	2	0.6245	30.74	DSERPSGIPER
						1002.6	2	0.1845	84.54	SYELTQPPSVSVSPGQTAR
75	A0A125QYY9	IBM-B2 heavy chain variable region (Fragment) OS=Homo sapiens PE=2 SV=1	84	13675	2	670.029	2	0.3664	25.8	NSLFLQMNSLR	Oxidation (M)
						813	2	0.1268	84.22	EVQLVESGGGLVQPGR
76	Q5VY30	Retinol binding protein 4, plasma, isoform CRA_b OS=Homo sapiens GN=RBP4 PE=1 SV=2	80	23301	2	583.242	2	-0.1077	32.86	DPNGLPPEAQK
						589.41	2	0.2777	55	FSGTWYAMAK	Oxidation (M)
77	B2R6W1	cDNA, FLJ93143, highly similar to Homo sapiens complement component 7 (C7), mRNA OS=Homo sapiens PE=2 SV=1	72	96679	3	439.875	3	0.9862	21.41	SYTSHTNEIHK
						814.205	2	0.6558	21.44	DGFVQDEGTMFPVGK
						903.532	2	0.113	71.52	YSAWAESVTNLPQVIK
78	A0A0B4J2B5	Immunoglobulin heavy variable 3/OR16-9 (non-functional) (Fragment) OS=Homo sapiens GN=IGHV3OR16-9 PE=1 SV=1	66	10764	2	659.976	2	0.3453	20.63	AEDTAVYYCVK
						670.029	2	0.3664	64.21	NSLYLQMNSLR
79	B1AKG0	Complement factor H-related protein 1 OS=Homo sapiens GN=CFHR1 PE=1 SV=1	65	31750	2	571.431	2	0.2948	30.45	CLHPCVISR
						753.08	2	-0.541	64.87	ITCTEEGWSPTPK
80	P06727	Apolipoprotein A-IV OS=Homo sapiens GN=APOA4 PE=1 SV=3	64	45371	4	488.338	2	0.1578	44.54	ISASAEELR
						618.23	2	-0.2223	48.41	LLPHANEVSQK
						602.533	3	-0.333	44.64	LGPHAGDVEGHLSFLEK
						695.599	3	0.7305	28.83	SLAELGGHLDQQVEEFRR
81	A0A075B6S2	Immunoglobulin kappa variable 2D-29 OS=Homo sapiens GN=IGKV2D-29 PE=3 SV=1	63	13249	2	580.017	2	0.4514	54.85	SSQSLLHSDGK
						652.567	2	0.51	50.43	FSGSGSGTDFTLK
82	P05546	Heparin cofactor 2 OS=Homo sapiens GN=SERPIND1 PE=1 SV=3	61	57205	2	515.01	2	0.44	50.96	TLEAQLTPR
						540.445	2	0.3095	46.49	SVNDLYIQK
83	Q7Z7Q0	APOB protein OS=Homo sapiens GN=APOB PE=2 SV=1	51	93017	4	458.786	2	0.1675	29.75	DACTFFR
						464.563	2	0.6477	41.97	HVAEAICK
						816.573	2	-0.6988	39.08	ALYWVNGQVPDGVSK
						838.043	2	0.1655	21.49	VELEVPQLCSFILK
